# Supplementary material for: 5-Amino-1-phenyl-3-trifluoro­methyl-1H-pyrazole-4-carboxylic acid
Source: Acta Crystallogr Sect E Struct Rep Online. 2009 Aug 15;65(Pt 9):o2173. doi: 10.1107/S1600536809032188 (PMC2970016; doi:10.1107/S1600536809032188)
Supplement: Supplementary file 1 [file e-65-o2173-sup1.cif]

##############################################################################
###                                                                        ###
###        Electronic paper (Acta Crystallographica Section E)             ###
###                                                                        ###
##############################################################################
#                                                                            #
# This CIF contains the data in a paper accepted for publication in Acta     #
# Crystallographica Section E. It conforms to the requirements of Notes      #
# for Authors for Section E, and has been peer reviewed under the auspices   #
# of the IUCr Commission on Journals.                                        #
#                                                                            #
# Full details of the Crystallographic Information File format               #
# are given in the paper "The Crystallographic Information File (CIF):       #
# a New Standard Archive File for Crystallography" by S. R. Hall, F. H.      #
# Allen and I. D. Brown [Acta Cryst. (1991), A47, 655-685].                  #
#                                                                            #
# The current version of the core CIF dictionary is obtainable from          #
# ftp://ftp.iucr.org/pub/cif_core.dic. The current version number is 2.4.    #
#                                                                            #
# Software is freely available for graphical display of the structure(s) in  #
# this CIF.  For information consult the CIF home page http://www.iucr.org/  #
# cif/home.html                                                              #
#                                                                            #
# This file may be used for bona fide research purposes within the           #
# scientific community so long as proper attribution is given to the journal # 
# article from which it was obtained.                                        #
#                                                                            #
##############################################################################
                                             
data_I
_audit_creation_method     SHELXL-97
_chemical_name_systematic
;
5-Amino-1-phenyl-3-trifluoromethyl-1<i>H</i>-pyrazole-4-carboxylic acid
;
_chemical_name_common     ?
_chemical_formula_moiety     'C11 H8 F3 N3 O2'
_chemical_formula_sum     'C11 H8 F3 N3 O2'
_chemical_formula_iupac     'C11 H8 F3 N3 O2'
_chemical_formula_weight     271.20
_chemical_melting_point     ?
_symmetry_cell_setting     monoclinic
_symmetry_space_group_name_H-M     'P 21/n'
_symmetry_space_group_name_Hall     '-P 2yn'
loop_
    _symmetry_equiv_pos_as_xyz
    'x, y, z'
    '-x+1/2, y+1/2, -z+1/2'
    '-x, -y, -z'
    'x-1/2, -y-1/2, z-1/2'
_cell_length_a     9.757(3)
_cell_length_b     10.740(3)
_cell_length_c     21.277(6)
_cell_angle_alpha     90.00
_cell_angle_beta     93.716(3)
_cell_angle_gamma     90.00
_cell_volume     2225.0(10)
_cell_formula_units_Z     8
_cell_measurement_reflns_used     3829
_cell_measurement_theta_min     2.24
_cell_measurement_theta_max     22.25
_cell_measurement_temperature     125(2)
_exptl_crystal_description     'flat needle'
_exptl_crystal_colour     'pale yellow'
_exptl_crystal_size_max     0.30
_exptl_crystal_size_mid     0.18
_exptl_crystal_size_min     0.05
_exptl_crystal_density_diffrn     1.619
_exptl_crystal_density_meas     ?
_exptl_crystal_density_method     'not measured'
_exptl_crystal_F_000     1104
_exptl_absorpt_coefficient_mu     0.147
_exptl_absorpt_correction_type     multi-scan
_exptl_absorpt_process_details     '(SADABS; Bruker, 1997)'
_exptl_absorpt_correction_T_min     0.9571
_exptl_absorpt_correction_T_max     0.9927
_exptl_special_details
;
;
_diffrn_ambient_temperature     125(2)
_diffrn_radiation_type     MoK\a
_diffrn_radiation_wavelength     0.71073
_diffrn_radiation_source     'fine-focus sealed tube'
_diffrn_radiation_monochromator     graphite
_diffrn_measurement_device_type     'Bruker APEXII CCD'
_diffrn_measurement_method     '\f and \w'
_diffrn_detector_area_resol_mean     ?
_diffrn_reflns_number     20692
_diffrn_reflns_av_R_equivalents     0.0723
_diffrn_reflns_av_sigmaI/netI     0.0897
_diffrn_reflns_theta_min     1.92
_diffrn_reflns_theta_max     24.69
_diffrn_reflns_theta_full     24.69
_diffrn_measured_fraction_theta_max     0.998
_diffrn_measured_fraction_theta_full     0.998
_diffrn_reflns_limit_h_min     -11
_diffrn_reflns_limit_h_max     11
_diffrn_reflns_limit_k_min     -12
_diffrn_reflns_limit_k_max     12
_diffrn_reflns_limit_l_min     -25
_diffrn_reflns_limit_l_max     24
_diffrn_standards_number     0
_diffrn_standards_interval_count     ?
_diffrn_standards_interval_time     ?
_diffrn_standards_decay_%     ?
_refine_special_details
;
Refinement of <i>F</i>^2^ against ALL reflections. The weighted <i>R</i>-factor
<i>wR</i> and goodness of fit <i>S</i> are based on <i>F</i>^2^, conventional
<i>R</i>-factors <i>R</i> are based on <i>F</i>, with <i>F</i> set to zero for
negative <i>F</i>^2^. The threshold expression of <i>F</i>^2^ >
\s(<i>F</i>^2^) is used only for calculating <i>R</i>-factors(gt) <i>etc</i>.
and is not relevant to the choice of reflections for refinement.
<i>R</i>-factors based on <i>F</i>^2^ are statistically about twice as large
as those based on <i>F</i>, and <i>R</i>- factors based on ALL data will be
even larger.
;
_reflns_number_total     3772
_reflns_number_gt     2737
_reflns_threshold_expression     I>2\s(I)
_refine_ls_structure_factor_coef     Fsqd
_refine_ls_matrix_type     full
_refine_ls_R_factor_all     0.0763
_refine_ls_R_factor_gt     0.0508
_refine_ls_wR_factor_gt     0.1210
_refine_ls_wR_factor_ref     0.1398
_refine_ls_goodness_of_fit_ref     1.014
_refine_ls_restrained_S_all     1.014
_refine_ls_number_reflns     3772
_refine_ls_number_parameters     368
_refine_ls_number_restraints     0
_refine_ls_hydrogen_treatment     mixed
_refine_ls_weighting_scheme     calc
_refine_ls_weighting_details
         'calc w=1/[\s^2^(Fo^2^)+(0.0233P)^2^+1.9621P] where P=(Fo^2^+2Fc^2^)/3'
_atom_sites_solution_hydrogens     geom
_atom_sites_solution_primary     direct
_atom_sites_solution_secondary     difmap
_refine_ls_shift/su_max     0.001
_refine_ls_shift/su_mean     0.000
_refine_diff_density_max     0.434
_refine_diff_density_min     -0.321
_refine_ls_extinction_method     'SHELXL97 (Sheldrick, 2008)'
_refine_ls_extinction_coef     0.0099(12)
_refine_ls_extinction_expression
                                  'Fc^*^=kFc[1+0.001xFc^2^\l^3^/sin(2\q)]^-1/4^'
loop_
    _atom_type_symbol
    _atom_type_description
    _atom_type_scat_dispersion_real
    _atom_type_scat_dispersion_imag
    _atom_type_scat_source
    'C' 'C' 0.0033 0.0016
                         'International Tables Vol C Tables 4.2.6.8 and 6.1.1.4'
    'H' 'H' 0.0000 0.0000
                         'International Tables Vol C Tables 4.2.6.8 and 6.1.1.4'
    'N' 'N' 0.0061 0.0033
                         'International Tables Vol C Tables 4.2.6.8 and 6.1.1.4'
    'O' 'O' 0.0106 0.0060
                         'International Tables Vol C Tables 4.2.6.8 and 6.1.1.4'
    'F' 'F' 0.0171 0.0103
                         'International Tables Vol C Tables 4.2.6.8 and 6.1.1.4'
_computing_data_collection     'SMART (Bruker, 1997)'
_computing_cell_refinement     'SAINT (Bruker, 1997)'
_computing_data_reduction     'SAINT (Bruker, 1997)'
_computing_structure_solution     'SHELXS97 (Sheldrick, 2008)'
_computing_structure_refinement     'SHELXL97 (Sheldrick, 2008)'
_computing_molecular_graphics     'PLATON (Spek, 2009)'
_computing_publication_material     'SHELXL97 (Sheldrick, 2008)'
loop_
    _atom_site_type_symbol
    _atom_site_label
    _atom_site_fract_x
    _atom_site_fract_y
    _atom_site_fract_z
    _atom_site_U_iso_or_equiv
    _atom_site_adp_type
    _atom_site_calc_flag
    _atom_site_refinement_flags
    _atom_site_occupancy
    _atom_site_disorder_assembly
    _atom_site_disorder_group
    F F1 1.0029(2) 0.57631(18) 0.86748(8) 0.0449(5) Uani d . 1 . .
    F F2 0.88145(19) 0.61681(17) 0.94547(8) 0.0402(5) Uani d . 1 . .
    F F3 1.03719(18) 0.74508(17) 0.91981(8) 0.0410(5) Uani d . 1 . .
    F F51 0.5059(2) 0.47366(17) 0.12944(8) 0.0417(5) Uani d . 1 . .
    F F52 0.62681(18) 0.41822(16) 0.05332(8) 0.0380(5) Uani d . 1 . .
    F F53 0.43613(17) 0.32665(16) 0.06739(7) 0.0361(5) Uani d . 1 . .
    O O1 0.8071(2) 0.8727(2) 0.96933(9) 0.0323(5) Uani d . 1 . .
    O O2 0.6443(2) 0.98989(19) 0.91963(9) 0.0295(5) Uani d . 1 . .
    O O51 0.6194(2) 0.1440(2) 0.01774(9) 0.0312(5) Uani d . 1 . .
    O O52 0.7542(2) 0.00154(19) 0.06715(9) 0.0343(5) Uani d . 1 . .
    N N1 0.7329(2) 0.7741(2) 0.76427(10) 0.0268(6) Uani d . 1 . .
    N N2 0.8258(2) 0.6935(2) 0.79385(10) 0.0283(6) Uani d . 1 . .
    N N3 0.5911(3) 0.9467(2) 0.78704(13) 0.0301(6) Uani d . 1 . .
    N N51 0.7186(2) 0.2162(2) 0.22548(10) 0.0263(6) Uani d . 1 . .
    N N52 0.6454(3) 0.3151(2) 0.19957(10) 0.0274(6) Uani d . 1 . .
    N N53 0.8148(3) 0.0243(3) 0.19747(13) 0.0334(7) Uani d . 1 . .
    C C1 0.6874(3) 0.7528(3) 0.70017(12) 0.0280(7) Uani d . 1 . .
    C C2 0.6161(3) 0.6448(3) 0.68442(13) 0.0307(7) Uani d . 1 . .
    H H2 0.5971 0.5859 0.7160 0.037 Uiso calc R 1 . .
    C C3 0.5730(3) 0.6233(3) 0.62231(13) 0.0340(8) Uani d . 1 . .
    H H3 0.5244 0.5491 0.6111 0.041 Uiso calc R 1 . .
    C C4 0.6001(3) 0.7086(3) 0.57672(14) 0.0385(8) Uani d . 1 . .
    H H4 0.5702 0.6932 0.5340 0.046 Uiso calc R 1 . .
    C C5 0.6705(4) 0.8163(3) 0.59258(14) 0.0412(8) Uani d . 1 . .
    H H5 0.6886 0.8751 0.5608 0.049 Uiso calc R 1 . .
    C C6 0.7154(3) 0.8395(3) 0.65493(13) 0.0350(8) Uani d . 1 . .
    H H6 0.7643 0.9135 0.6661 0.042 Uiso calc R 1 . .
    C C7 0.8382(3) 0.7328(3) 0.85250(13) 0.0269(7) Uani d . 1 . .
    C C8 0.7540(3) 0.8365(3) 0.86272(12) 0.0258(7) Uani d . 1 . .
    C C9 0.6881(3) 0.8604(3) 0.80423(12) 0.0253(6) Uani d . 1 . .
    C C10 0.7303(3) 0.9061(3) 0.91922(13) 0.0265(7) Uani d . 1 . .
    C C11 0.9388(3) 0.6684(3) 0.89644(14) 0.0333(7) Uani d . 1 . .
    C C51 0.7711(3) 0.2189(3) 0.28986(12) 0.0258(7) Uani d . 1 . .
    C C52 0.6897(3) 0.1791(3) 0.33664(13) 0.0303(7) Uani d . 1 . .
    H H52 0.5997 0.1485 0.3264 0.036 Uiso calc R 1 . .
    C C53 0.7412(3) 0.1847(3) 0.39859(14) 0.0341(7) Uani d . 1 . .
    H H53 0.6865 0.1572 0.4313 0.041 Uiso calc R 1 . .
    C C54 0.8717(3) 0.2301(3) 0.41322(13) 0.0344(8) Uani d . 1 . .
    H H54 0.9060 0.2352 0.4560 0.041 Uiso calc R 1 . .
    C C55 0.9524(3) 0.2681(3) 0.36596(14) 0.0343(7) Uani d . 1 . .
    H H55 1.0429 0.2976 0.3761 0.041 Uiso calc R 1 . .
    C C56 0.9021(3) 0.2632(3) 0.30386(14) 0.0319(7) Uani d . 1 . .
    H H56 0.9570 0.2901 0.2712 0.038 Uiso calc R 1 . .
    C C57 0.6225(3) 0.2847(3) 0.13997(12) 0.0253(6) Uani d . 1 . .
    C C58 0.6793(3) 0.1676(3) 0.12543(12) 0.0256(7) Uani d . 1 . .
    C C59 0.7408(3) 0.1272(3) 0.18279(12) 0.0262(7) Uani d . 1 . .
    C C60 0.6867(3) 0.0985(3) 0.06813(13) 0.0277(7) Uani d . 1 . .
    C C61 0.5484(3) 0.3755(3) 0.09757(13) 0.0286(7) Uani d . 1 . .
    H H1 0.792(4) 0.918(4) 1.004(2) 0.076(14) Uiso d . 1 . .
    H H30 0.597(4) 0.987(4) 0.748(2) 0.066(12) Uiso d . 1 . .
    H H31 0.579(4) 1.000(3) 0.8190(17) 0.047(10) Uiso d . 1 . .
    H H51 0.628(4) 0.087(4) -0.0156(19) 0.067(12) Uiso d . 1 . .
    H H530 0.830(3) 0.001(3) 0.2381(17) 0.041(9) Uiso d . 1 . .
    H H531 0.807(4) -0.029(3) 0.1682(18) 0.047(11) Uiso d . 1 . .
loop_
    _atom_site_aniso_label
    _atom_site_aniso_U_11
    _atom_site_aniso_U_22
    _atom_site_aniso_U_33
    _atom_site_aniso_U_12
    _atom_site_aniso_U_13
    _atom_site_aniso_U_23
    F1 0.0527(12) 0.0511(12) 0.0302(10) 0.0212(10) -0.0019(8) -0.0080(8)
    F2 0.0541(12) 0.0421(11) 0.0240(9) 0.0044(9) 0.0002(8) 0.0061(8)
    F3 0.0383(11) 0.0534(12) 0.0302(10) -0.0014(9) -0.0061(8) -0.0047(8)
    F51 0.0600(12) 0.0355(11) 0.0290(10) 0.0142(9) -0.0017(9) -0.0026(8)
    F52 0.0473(11) 0.0392(11) 0.0280(9) -0.0021(9) 0.0055(8) 0.0098(8)
    F53 0.0368(10) 0.0450(11) 0.0255(9) 0.0005(8) -0.0054(8) 0.0025(8)
    O1 0.0468(13) 0.0355(13) 0.0141(10) 0.0050(10) -0.0018(9) -0.0034(9)
    O2 0.0381(12) 0.0312(12) 0.0191(10) 0.0040(10) 0.0009(8) -0.0016(8)
    O51 0.0446(13) 0.0341(12) 0.0145(10) 0.0059(10) -0.0013(9) -0.0016(9)
    O52 0.0547(14) 0.0304(12) 0.0171(10) 0.0095(11) -0.0016(9) -0.0027(8)
    N1 0.0323(14) 0.0339(14) 0.0140(11) 0.0015(11) -0.0012(10) -0.0020(10)
    N2 0.0310(14) 0.0353(15) 0.0184(12) 0.0013(11) -0.0004(10) -0.0021(10)
    N3 0.0386(15) 0.0329(15) 0.0187(13) 0.0037(12) 0.0008(11) -0.0015(12)
    N51 0.0364(14) 0.0264(13) 0.0158(12) 0.0009(11) -0.0012(10) -0.0018(10)
    N52 0.0363(14) 0.0285(14) 0.0169(12) 0.0022(11) -0.0016(10) -0.0004(10)
    N53 0.0501(17) 0.0324(16) 0.0170(14) 0.0067(13) -0.0026(12) -0.0009(12)
    C1 0.0320(16) 0.0357(18) 0.0162(14) 0.0050(14) 0.0012(12) -0.0017(12)
    C2 0.0316(16) 0.0389(19) 0.0212(15) 0.0045(14) -0.0010(12) -0.0017(13)
    C3 0.0328(17) 0.042(2) 0.0268(16) 0.0037(15) -0.0016(13) -0.0096(14)
    C4 0.0422(19) 0.051(2) 0.0219(16) 0.0123(16) -0.0039(14) -0.0082(15)
    C5 0.052(2) 0.050(2) 0.0224(16) 0.0114(17) 0.0047(14) 0.0059(15)
    C6 0.0403(18) 0.0407(19) 0.0243(16) 0.0009(15) 0.0036(13) -0.0014(14)
    C7 0.0329(16) 0.0304(17) 0.0172(14) -0.0030(13) 0.0007(12) 0.0010(12)
    C8 0.0346(16) 0.0274(16) 0.0153(14) -0.0040(13) 0.0015(12) -0.0009(12)
    C9 0.0300(16) 0.0262(16) 0.0200(14) -0.0032(13) 0.0029(12) -0.0019(12)
    C10 0.0352(17) 0.0258(16) 0.0183(14) -0.0067(14) 0.0000(12) 0.0012(12)
    C11 0.0389(18) 0.0370(18) 0.0236(16) 0.0012(15) -0.0002(13) -0.0021(14)
    C51 0.0333(16) 0.0267(16) 0.0169(14) 0.0001(13) -0.0028(12) -0.0021(12)
    C52 0.0317(16) 0.0367(18) 0.0227(15) 0.0003(14) 0.0030(12) 0.0007(13)
    C53 0.0415(19) 0.0408(19) 0.0205(15) 0.0057(15) 0.0055(13) 0.0016(13)
    C54 0.0443(19) 0.0393(19) 0.0185(15) 0.0069(15) -0.0074(13) -0.0042(13)
    C55 0.0364(18) 0.0350(19) 0.0307(17) -0.0008(14) -0.0047(14) -0.0044(14)
    C56 0.0370(18) 0.0348(18) 0.0242(16) -0.0050(14) 0.0049(13) -0.0027(13)
    C57 0.0336(16) 0.0254(16) 0.0168(14) -0.0027(13) 0.0006(12) -0.0002(12)
    C58 0.0360(17) 0.0243(16) 0.0164(14) -0.0035(13) 0.0021(12) -0.0008(11)
    C59 0.0318(16) 0.0280(17) 0.0191(14) -0.0014(13) 0.0036(12) -0.0015(12)
    C60 0.0362(17) 0.0297(18) 0.0170(15) -0.0045(14) 0.0001(12) -0.0013(12)
    C61 0.0359(17) 0.0289(17) 0.0209(15) 0.0004(13) 0.0015(13) -0.0048(12)
_geom_special_details
;
All e.s.d.'s (except the e.s.d. in the dihedral angle between two l.s. planes)
are estimated using the full covariance matrix. The cell e.s.d.'s are taken
into account individually in the estimation of e.s.d.'s in distances, angles
and torsion angles; correlations between e.s.d.'s in cell parameters are only
used when they are defined by crystal symmetry. An approximate (isotropic)
treatment of cell e.s.d.'s is used for estimating e.s.d.'s involving l.s.
planes.
;
loop_
    _geom_bond_atom_site_label_1
    _geom_bond_atom_site_label_2
    _geom_bond_site_symmetry_2
    _geom_bond_distance
    _geom_bond_publ_flag
    F1 C11 . 1.341(3) ?
    F2 C11 . 1.336(3) ?
    F3 C11 . 1.336(4) ?
    F51 C61 . 1.335(3) ?
    F52 C61 . 1.333(3) ?
    F53 C61 . 1.340(3) ?
    O1 C10 . 1.313(3) ?
    O1 H1 . 0.91(4) ?
    O2 C10 . 1.231(3) ?
    O51 C60 . 1.315(3) ?
    O51 H51 . 0.94(4) ?
    O52 C60 . 1.232(4) ?
    N1 C9 . 1.350(4) ?
    N1 N2 . 1.376(3) ?
    N1 C1 . 1.425(3) ?
    N2 C7 . 1.316(4) ?
    N3 C9 . 1.358(4) ?
    N3 H30 . 0.95(4) ?
    N3 H31 . 0.90(4) ?
    N51 C59 . 1.346(4) ?
    N51 N52 . 1.376(3) ?
    N51 C51 . 1.431(3) ?
    N52 C57 . 1.315(3) ?
    N53 C59 . 1.346(4) ?
    N53 H530 . 0.90(3) ?
    N53 H531 . 0.85(4) ?
    C1 C6 . 1.379(4) ?
    C1 C2 . 1.383(4) ?
    C2 C3 . 1.380(4) ?
    C2 H2 . 0.9500 ?
    C3 C4 . 1.372(5) ?
    C3 H3 . 0.9500 ?
    C4 C5 . 1.376(5) ?
    C4 H4 . 0.9500 ?
    C5 C6 . 1.392(4) ?
    C5 H5 . 0.9500 ?
    C6 H6 . 0.9500 ?
    C7 C8 . 1.410(4) ?
    C7 C11 . 1.482(4) ?
    C8 C9 . 1.387(4) ?
    C8 C10 . 1.447(4) ?
    C51 C56 . 1.379(4) ?
    C51 C52 . 1.380(4) ?
    C52 C53 . 1.381(4) ?
    C52 H52 . 0.9500 ?
    C53 C54 . 1.381(5) ?
    C53 H53 . 0.9500 ?
    C54 C55 . 1.378(4) ?
    C54 H54 . 0.9500 ?
    C55 C56 . 1.380(4) ?
    C55 H55 . 0.9500 ?
    C56 H56 . 0.9500 ?
    C57 C58 . 1.416(4) ?
    C57 C61 . 1.484(4) ?
    C58 C59 . 1.393(4) ?
    C58 C60 . 1.433(4) ?
loop_
    _geom_angle_atom_site_label_1
    _geom_angle_atom_site_label_2
    _geom_angle_atom_site_label_3
    _geom_angle_site_symmetry_1
    _geom_angle_site_symmetry_3
    _geom_angle
    _geom_angle_publ_flag
    C10 O1 H1 . . 114(3) ?
    C60 O51 H51 . . 108(2) ?
    C9 N1 N2 . . 112.0(2) ?
    C9 N1 C1 . . 128.2(2) ?
    N2 N1 C1 . . 119.5(2) ?
    C7 N2 N1 . . 104.4(2) ?
    C9 N3 H30 . . 118(2) ?
    C9 N3 H31 . . 110(2) ?
    H30 N3 H31 . . 114(3) ?
    C59 N51 N52 . . 112.3(2) ?
    C59 N51 C51 . . 126.7(2) ?
    N52 N51 C51 . . 120.8(2) ?
    C57 N52 N51 . . 104.2(2) ?
    C59 N53 H530 . . 120(2) ?
    C59 N53 H531 . . 111(2) ?
    H530 N53 H531 . . 121(3) ?
    C6 C1 C2 . . 121.1(3) ?
    C6 C1 N1 . . 119.8(3) ?
    C2 C1 N1 . . 119.1(3) ?
    C3 C2 C1 . . 119.3(3) ?
    C3 C2 H2 . . 120.3 ?
    C1 C2 H2 . . 120.3 ?
    C4 C3 C2 . . 120.3(3) ?
    C4 C3 H3 . . 119.9 ?
    C2 C3 H3 . . 119.9 ?
    C3 C4 C5 . . 120.3(3) ?
    C3 C4 H4 . . 119.9 ?
    C5 C4 H4 . . 119.9 ?
    C4 C5 C6 . . 120.3(3) ?
    C4 C5 H5 . . 119.8 ?
    C6 C5 H5 . . 119.8 ?
    C1 C6 C5 . . 118.7(3) ?
    C1 C6 H6 . . 120.6 ?
    C5 C6 H6 . . 120.6 ?
    N2 C7 C8 . . 112.4(2) ?
    N2 C7 C11 . . 117.7(3) ?
    C8 C7 C11 . . 129.8(3) ?
    C9 C8 C7 . . 104.4(2) ?
    C9 C8 C10 . . 124.1(3) ?
    C7 C8 C10 . . 131.5(3) ?
    N1 C9 N3 . . 123.2(3) ?
    N1 C9 C8 . . 106.7(2) ?
    N3 C9 C8 . . 130.0(3) ?
    O2 C10 O1 . . 123.2(3) ?
    O2 C10 C8 . . 121.9(3) ?
    O1 C10 C8 . . 114.9(3) ?
    F2 C11 F3 . . 107.0(2) ?
    F2 C11 F1 . . 106.6(2) ?
    F3 C11 F1 . . 106.3(2) ?
    F2 C11 C7 . . 113.1(3) ?
    F3 C11 C7 . . 112.2(3) ?
    F1 C11 C7 . . 111.3(2) ?
    C56 C51 C52 . . 121.3(3) ?
    C56 C51 N51 . . 118.9(3) ?
    C52 C51 N51 . . 119.8(3) ?
    C51 C52 C53 . . 119.0(3) ?
    C51 C52 H52 . . 120.5 ?
    C53 C52 H52 . . 120.5 ?
    C54 C53 C52 . . 120.2(3) ?
    C54 C53 H53 . . 119.9 ?
    C52 C53 H53 . . 119.9 ?
    C55 C54 C53 . . 120.2(3) ?
    C55 C54 H54 . . 119.9 ?
    C53 C54 H54 . . 119.9 ?
    C54 C55 C56 . . 120.2(3) ?
    C54 C55 H55 . . 119.9 ?
    C56 C55 H55 . . 119.9 ?
    C51 C56 C55 . . 119.2(3) ?
    C51 C56 H56 . . 120.4 ?
    C55 C56 H56 . . 120.4 ?
    N52 C57 C58 . . 112.8(2) ?
    N52 C57 C61 . . 117.9(2) ?
    C58 C57 C61 . . 129.2(2) ?
    C59 C58 C57 . . 103.7(2) ?
    C59 C58 C60 . . 122.8(3) ?
    C57 C58 C60 . . 133.5(3) ?
    N51 C59 N53 . . 122.3(3) ?
    N51 C59 C58 . . 107.0(2) ?
    N53 C59 C58 . . 130.7(3) ?
    O52 C60 O51 . . 122.6(3) ?
    O52 C60 C58 . . 120.5(3) ?
    O51 C60 C58 . . 116.8(3) ?
    F52 C61 F51 . . 107.4(2) ?
    F52 C61 F53 . . 106.6(2) ?
    F51 C61 F53 . . 106.3(2) ?
    F52 C61 C57 . . 112.1(2) ?
    F51 C61 C57 . . 111.5(2) ?
    F53 C61 C57 . . 112.7(2) ?
loop_
    _geom_torsion_atom_site_label_1
    _geom_torsion_atom_site_label_2
    _geom_torsion_atom_site_label_3
    _geom_torsion_atom_site_label_4
    _geom_torsion_site_symmetry_1
    _geom_torsion_site_symmetry_2
    _geom_torsion_site_symmetry_3
    _geom_torsion_site_symmetry_4
    _geom_torsion
    _geom_torsion_publ_flag
    C9 N1 N2 C7 . . . . -0.7(3) ?
    C1 N1 N2 C7 . . . . -175.4(2) ?
    C59 N51 N52 C57 . . . . 0.2(3) ?
    C51 N51 N52 C57 . . . . 175.8(2) ?
    C9 N1 C1 C6 . . . . 69.0(4) ?
    N2 N1 C1 C6 . . . . -117.2(3) ?
    C9 N1 C1 C2 . . . . -111.3(3) ?
    N2 N1 C1 C2 . . . . 62.5(4) ?
    C6 C1 C2 C3 . . . . 0.3(4) ?
    N1 C1 C2 C3 . . . . -179.4(3) ?
    C1 C2 C3 C4 . . . . -0.3(4) ?
    C2 C3 C4 C5 . . . . 0.0(5) ?
    C3 C4 C5 C6 . . . . 0.3(5) ?
    C2 C1 C6 C5 . . . . 0.0(5) ?
    N1 C1 C6 C5 . . . . 179.6(3) ?
    C4 C5 C6 C1 . . . . -0.3(5) ?
    N1 N2 C7 C8 . . . . 0.9(3) ?
    N1 N2 C7 C11 . . . . -176.6(2) ?
    N2 C7 C8 C9 . . . . -0.8(3) ?
    C11 C7 C8 C9 . . . . 176.3(3) ?
    N2 C7 C8 C10 . . . . 177.1(3) ?
    C11 C7 C8 C10 . . . . -5.7(5) ?
    N2 N1 C9 N3 . . . . -176.8(3) ?
    C1 N1 C9 N3 . . . . -2.6(5) ?
    N2 N1 C9 C8 . . . . 0.2(3) ?
    C1 N1 C9 C8 . . . . 174.3(3) ?
    C7 C8 C9 N1 . . . . 0.4(3) ?
    C10 C8 C9 N1 . . . . -177.8(3) ?
    C7 C8 C9 N3 . . . . 177.0(3) ?
    C10 C8 C9 N3 . . . . -1.1(5) ?
    C9 C8 C10 O2 . . . . 2.9(5) ?
    C7 C8 C10 O2 . . . . -174.7(3) ?
    C9 C8 C10 O1 . . . . -177.2(3) ?
    C7 C8 C10 O1 . . . . 5.2(5) ?
    N2 C7 C11 F2 . . . . -120.1(3) ?
    C8 C7 C11 F2 . . . . 62.9(4) ?
    N2 C7 C11 F3 . . . . 118.8(3) ?
    C8 C7 C11 F3 . . . . -58.2(4) ?
    N2 C7 C11 F1 . . . . -0.1(4) ?
    C8 C7 C11 F1 . . . . -177.2(3) ?
    C59 N51 C51 C56 . . . . 83.1(4) ?
    N52 N51 C51 C56 . . . . -91.7(3) ?
    C59 N51 C51 C52 . . . . -97.9(4) ?
    N52 N51 C51 C52 . . . . 87.3(3) ?
    C56 C51 C52 C53 . . . . 0.3(5) ?
    N51 C51 C52 C53 . . . . -178.7(3) ?
    C51 C52 C53 C54 . . . . 0.4(5) ?
    C52 C53 C54 C55 . . . . -1.2(5) ?
    C53 C54 C55 C56 . . . . 1.3(5) ?
    C52 C51 C56 C55 . . . . -0.1(5) ?
    N51 C51 C56 C55 . . . . 178.9(3) ?
    C54 C55 C56 C51 . . . . -0.6(5) ?
    N51 N52 C57 C58 . . . . -0.2(3) ?
    N51 N52 C57 C61 . . . . -177.9(2) ?
    N52 C57 C58 C59 . . . . 0.1(3) ?
    C61 C57 C58 C59 . . . . 177.5(3) ?
    N52 C57 C58 C60 . . . . -176.8(3) ?
    C61 C57 C58 C60 . . . . 0.6(5) ?
    N52 N51 C59 N53 . . . . 177.5(3) ?
    C51 N51 C59 N53 . . . . 2.2(5) ?
    N52 N51 C59 C58 . . . . -0.2(3) ?
    C51 N51 C59 C58 . . . . -175.4(3) ?
    C57 C58 C59 N51 . . . . 0.1(3) ?
    C60 C58 C59 N51 . . . . 177.4(3) ?
    C57 C58 C59 N53 . . . . -177.3(3) ?
    C60 C58 C59 N53 . . . . 0.0(5) ?
    C59 C58 C60 O52 . . . . -3.2(5) ?
    C57 C58 C60 O52 . . . . 173.2(3) ?
    C59 C58 C60 O51 . . . . 177.1(3) ?
    C57 C58 C60 O51 . . . . -6.4(5) ?
    N52 C57 C61 F52 . . . . 115.3(3) ?
    C58 C57 C61 F52 . . . . -62.0(4) ?
    N52 C57 C61 F51 . . . . -5.1(4) ?
    C58 C57 C61 F51 . . . . 177.6(3) ?
    N52 C57 C61 F53 . . . . -124.5(3) ?
    C58 C57 C61 F53 . . . . 58.2(4) ?
loop_
    _geom_hbond_atom_site_label_D
    _geom_hbond_atom_site_label_H
    _geom_hbond_atom_site_label_A
    _geom_hbond_site_symmetry_A
    _geom_hbond_distance_DH
    _geom_hbond_distance_HA
    _geom_hbond_distance_DA
    _geom_hbond_angle_DHA
    N53 H531 O52 . 0.85(4) 2.20(4) 2.808(3) 128(3)
    O51 H51 O2 1_544 0.94(4) 1.75(4) 2.687(3) 177(4)
    N3 H31 O2 . 0.90(4) 2.20(4) 2.873(3) 132(3)
    O1 H1 O52 1_566 0.91(4) 1.67(4) 2.580(3) 176(4)
data_global
_journal_date_recd_electronic     2009-06-15
_journal_date_accepted     2009-08-13
_journal_name_full     'Acta Crystallographica, Section E'
_journal_year     2009
_journal_volume     65
_journal_issue      9
_journal_page_first     o2173
_journal_page_last     o2173
_journal_paper_category     QO
_journal_coeditor_code     BX2218
_publ_contact_author_name     'Francesco Caruso'
_publ_contact_author_address
;
Istituto Chimica Biomolecolare Ple Aldo Moro 5 00185
Rome Italy
;
_publ_contact_author_email     caruso@vassar.edu
_publ_contact_author_fax     '39 06 49913628'
_publ_contact_author_phone     '39 06 49913632'
_publ_section_title
;
5-Amino-1-phenyl-3-trifluoromethyl-1<i>H</i>-pyrazole-4-carboxylic acid
;
loop_
    _publ_author_name
    _publ_author_footnote
    _publ_author_address
    'Caruso, Francesco' .
;
Istituto Chimica Biomolecolare CNR
Ple Aldo Moro 5
00185 Rome
Italy
;
    'Raimondi, Maria Valeria' .
;
Dipartimento Chimica e Tecnologie Farmaceutiche
Universit\`a di Palermo
Via Archirafi 32 90123
Palermo
Italy
;
    'Daidone, Giuseppe' .
;
Dipartimento Chimica e Tecnologie Farmaceutiche
Universit\`a di Palermo
Via Archirafi 32 90123
Palermo
Italy
;
    'Pettinari, Claudio' .
;
Dipartimento Chimica
Universita di Camerino
Via Sant'Agostino 1
62032 MC
Italy
;
    'Rossi, Miriam' .
;
Department of Chemistry
Vassar College
Poughkeepsie
NY 12604-0484
USA
;
_publ_section_synopsis     .
