# Supplementary material for: 5-Amino-1-phenyl-3-trifluoro­methyl-1H-pyrazole-4-carboxylic acid
Source: Acta Crystallogr Sect E Struct Rep Online. 2009 Aug 15;65(Pt 9):o2173. doi: 10.1107/S1600536809032188 (PMC2970016; doi:10.1107/S1600536809032188)
Supplement: Supplementary file 2 [file e-65-o2173-Isup2.hkl]

# 
# h,k,l, Fc-squared, Fo-squared, sigma(Fo-squared) and status flag 
# 
data_I
_shelx_title ' STi2_Ligand-only in P2(1)/n' 
_shelx_refln_list_code          4 
_shelx_F_calc_maximum      268.16 
_exptl_crystal_F_000      1104.00 
_reflns_d_resolution_high  0.8508 
 
loop_ 
 _symmetry_equiv_pos_as_xyz 
 'x, y, z' 
 '-x+1/2, y+1/2, -z+1/2' 
 '-x, -y, -z' 
 'x-1/2, -y-1/2, z-1/2' 
 
_cell_length_a     9.7574 
_cell_length_b    10.7402 
_cell_length_c    21.2767 
_cell_angle_alpha  90.000 
_cell_angle_beta   93.716 
_cell_angle_gamma  90.000 
 
_shelx_F_squared_multiplier     1.000 
 
loop_ 
 _refln_index_h 
 _refln_index_k 
 _refln_index_l 
 _refln_F_squared_calc 
 _refln_F_squared_meas 
 _refln_F_squared_sigma 
 _refln_observed_status 
   2   0   0    18564.77    18899.80   1891.93 o 
   4   0   0       86.65       80.29     12.98 o 
   6   0   0       38.66       64.82     14.74 o 
   8   0   0      112.57       77.66     19.42 o 
  10   0   0        8.68       18.21     20.10 o 
   1   1   0      171.29      153.99      9.81 o 
   2   1   0      181.97      177.44     11.67 o 
   3   1   0     2589.11     2381.47    169.43 o 
   4   1   0     8329.48     8126.66    575.98 o 
   5   1   0       47.00       70.64      9.46 o 
   6   1   0     1431.02     1431.64    102.58 o 
   7   1   0        0.38       -2.97      8.59 o 
   8   1   0      237.52      230.78     22.43 o 
   9   1   0       37.00       49.06     14.24 o 
  10   1   0        8.56        1.59     16.19 o 
  11   1   0       11.11       21.33     14.90 o 
   0   2   0    36175.74    42398.13   3567.63 o 
   1   2   0      976.44      848.58     54.72 o 
   2   2   0     3033.48     2826.05    169.80 o 
   3   2   0     3805.87     3643.88    218.46 o 
   4   2   0      280.16      302.33     18.62 o 
   5   2   0        3.66        2.13      5.19 o 
   6   2   0      546.41      543.62     40.43 o 
   7   2   0      123.53      130.86     14.81 o 
   8   2   0      505.64      546.38     42.72 o 
   9   2   0      118.97      106.03     16.11 o 
  10   2   0      100.37      107.16     17.64 o 
  11   2   0       18.37      -11.34     13.91 o 
   1   3   0      196.49      194.63     14.32 o 
   2   3   0     4914.37     4484.97    267.72 o 
   3   3   0     2186.97     2125.99    127.95 o 
   4   3   0      672.43      613.04     37.98 o 
   5   3   0     6594.59     6718.51    476.23 o 
   6   3   0       16.49       31.37      7.17 o 
   7   3   0       61.70       78.71     12.08 o 
   8   3   0        4.21       -4.89      9.64 o 
   9   3   0        8.59        2.87     11.61 o 
  10   3   0      159.94      156.14     19.77 o 
  11   3   0      109.56       80.52     20.02 o 
   0   4   0       87.99      101.81     11.94 o 
   1   4   0     3856.29     3537.56    225.77 o 
   2   4   0      176.99      199.71     14.54 o 
   3   4   0     1559.15     1526.82     90.88 o 
   4   4   0      761.84      722.29     44.63 o 
   5   4   0      145.09      178.44     13.26 o 
   6   4   0      197.84      199.15     15.97 o 
   7   4   0       77.46       91.97     12.72 o 
   8   4   0      102.64      109.34     14.67 o 
   9   4   0       51.75       65.82     21.52 o 
  10   4   0       47.54       40.64     17.24 o 
   1   5   0      122.75      138.12     12.92 o 
   2   5   0     4399.36     4290.01    274.75 o 
   3   5   0      983.97     1049.93     68.44 o 
   4   5   0        7.85        2.74      5.31 o 
   5   5   0       76.01      120.10     12.82 o 
   6   5   0      201.38      208.06     21.53 o 
   7   5   0      114.80      120.96     17.05 o 
   8   5   0        2.81       -1.44     12.52 o 
   9   5   0      444.22      411.90     46.57 o 
  10   5   0       27.36       43.07     17.73 o 
   0   6   0      713.59      773.61     78.38 o 
   1   6   0      110.85      106.05      9.85 o 
   2   6   0     1767.42     1836.95    118.66 o 
   3   6   0     3042.56     3187.51    205.70 o 
   4   6   0        0.55       -7.62      7.62 o 
   5   6   0      132.84      158.77     14.35 o 
   6   6   0        1.54       -6.13      8.41 o 
   7   6   0     1029.83     1136.52     91.46 o 
   8   6   0      112.36      129.32     19.59 o 
   9   6   0      113.68      135.98     21.01 o 
  10   6   0       56.47       67.28     23.04 o 
   1   7   0      117.12      119.36     11.02 o 
   2   7   0       53.89       70.69     16.05 o 
   3   7   0     1303.17     1352.02     88.41 o 
   4   7   0       12.99       23.37      8.72 o 
   5   7   0     1213.46     1369.45     89.47 o 
   6   7   0      252.96      271.54     21.97 o 
   7   7   0      304.24      288.11     29.61 o 
   8   7   0       25.66       23.75     15.54 o 
   9   7   0       39.04       32.96     16.82 o 
   0   8   0     1121.08     1081.02    109.69 o 
   1   8   0        0.03        5.42      8.21 o 
   2   8   0       74.16       90.56     12.33 o 
   3   8   0      677.79      702.48     46.97 o 
   4   8   0        4.28        6.29     10.24 o 
   5   8   0       48.72       55.98     11.69 o 
   6   8   0       49.04       36.31     11.48 o 
   7   8   0        0.29      -14.03     14.03 o 
   8   8   0        2.97        1.15     16.64 o 
   1   9   0        6.94       -9.59      9.59 o 
   2   9   0      875.81      905.89     64.54 o 
   3   9   0        0.05       13.49     11.00 o 
   4   9   0      276.18      316.99     24.38 o 
   5   9   0       11.31       19.56     10.92 o 
   6   9   0        0.00       -2.69     12.13 o 
   7   9   0       28.77       16.32     17.43 o 
   8   9   0        7.41       17.31     29.48 o 
   0  10   0        9.46        6.63     14.03 o 
   1  10   0       97.37       87.55     13.82 o 
   2  10   0      355.64      459.94     45.80 o 
   3  10   0       74.88       81.17     14.81 o 
   4  10   0        3.46       -9.98     13.84 o 
   5  10   0      116.14      160.91     26.80 o 
   6  10   0        3.81       10.96     13.70 o 
   1  11   0        0.14       -1.92     11.49 o 
   2  11   0       58.75       43.40     16.98 o 
   3  11   0       17.93       -0.36     14.35 o 
   4  11   0       10.99       -1.17     15.61 o 
   5  11   0      144.47      141.57     29.74 o 
   0  12   0       73.48      107.73     98.73 o 
   1  12   0       35.19       26.43     19.43 o 
   2  12   0       17.63       11.74     15.23 o 
   3  12   0       12.34       -0.55     17.28 o 
 -11   0   1       25.55      -10.87     28.85 o 
  -9   0   1      561.19      537.31     97.29 o 
  -7   0   1      452.88      506.18     54.85 o 
  -5   0   1     1044.44      921.80     94.42 o 
  -3   0   1     1792.72     1591.77    160.78 o 
  -1   0   1      754.61      567.83     67.01 o 
   1   0   1     1109.27      983.40     99.68 o 
   3   0   1      167.49      136.26     19.71 o 
   5   0   1     3236.75     3335.03    334.59 o 
   7   0   1      166.28      222.02     28.22 o 
   9   0   1      257.19      235.78     46.18 o 
  11   0   1      486.40      523.00    103.32 o 
 -11   1   1      134.89      119.90     22.13 o 
 -10   1   1        4.68       -6.35     13.68 o 
  -9   1   1       53.64       54.78     14.02 o 
  -8   1   1      166.20      181.42     19.09 o 
  -7   1   1      637.37      725.27     53.73 o 
  -6   1   1      156.03      188.12     17.30 o 
  -5   1   1     1385.61     1524.30    108.96 o 
  -4   1   1      545.43      506.80     37.44 o 
  -3   1   1    15392.17    15376.28    993.55 o 
  -2   1   1    34815.69    39721.48   2376.97 o 
  -1   1   1     1733.22     1488.83     94.07 o 
   0   1   1      789.83      648.41     41.85 o 
   1   1   1      194.44      182.27     11.33 o 
   2   1   1     2496.16     2259.43    135.96 o 
   3   1   1     2510.22     2313.75    160.39 o 
   4   1   1      435.49      403.65     29.06 o 
   5   1   1       42.40       46.79      8.34 o 
   6   1   1      421.43      409.05     31.90 o 
   7   1   1      198.48      211.85     19.18 o 
   8   1   1        7.12       19.89     15.00 o 
   9   1   1      297.67      348.93     32.62 o 
  10   1   1        0.61       -4.38     12.79 o 
  11   1   1      104.38       97.75     22.08 o 
 -11   2   1       22.82        4.72     14.84 o 
 -10   2   1      145.84      151.53     19.79 o 
  -9   2   1      159.31      169.30     19.37 o 
  -8   2   1       90.28       84.96     13.19 o 
  -7   2   1      819.38      874.57     69.42 o 
  -6   2   1     1647.12     1619.93    125.79 o 
  -5   2   1       50.81       66.99      8.16 o 
  -4   2   1     9313.19     9492.23    568.15 o 
  -3   2   1     5384.22     5121.47    306.74 o 
  -2   2   1    17712.51    17724.40   1061.27 o 
  -1   2   1     1596.87     1367.76     87.94 o 
   0   2   1      360.44      286.42     19.83 o 
   1   2   1      906.76      733.77     47.98 o 
   2   2   1    37763.54    41569.16   2489.90 o 
   3   2   1     1800.89     1634.35     98.71 o 
   4   2   1      216.93      281.73     17.59 o 
   5   2   1      792.24      812.77     59.08 o 
   6   2   1      192.68      222.34     18.92 o 
   7   2   1       97.84       96.70     12.76 o 
   8   2   1       22.04       -9.63      9.92 o 
   9   2   1       24.16       16.28     12.43 o 
  10   2   1       10.91        3.38     13.64 o 
  11   2   1       70.44       50.23     15.72 o 
 -11   3   1       14.59       -4.42     16.90 o 
 -10   3   1      240.71      211.73     23.06 o 
  -9   3   1       91.99       73.31     15.05 o 
  -8   3   1       15.90       25.23     10.44 o 
  -7   3   1       16.73       20.96      9.36 o 
  -6   3   1      281.36      318.63     25.22 o 
  -5   3   1      346.51      385.92     24.09 o 
  -4   3   1      968.33      970.12     58.91 o 
  -3   3   1      117.35      124.28      9.06 o 
  -2   3   1     2244.61     2169.48    130.38 o 
  -1   3   1     1986.03     1779.85    114.36 o 
   0   3   1     4127.90     3601.76    229.94 o 
   1   3   1     5492.86     5015.07    298.94 o 
   2   3   1       34.91       30.10      4.73 o 
   3   3   1      590.05      594.14     36.63 o 
   4   3   1       51.12       54.74      6.51 o 
   5   3   1     1059.92     1108.44     67.08 o 
   6   3   1       12.37       -2.28      7.46 o 
   7   3   1      103.98      100.01     13.23 o 
   8   3   1      312.67      343.62     28.59 o 
   9   3   1       42.76       47.42     13.52 o 
  10   3   1      320.94      297.02     37.06 o 
  11   3   1       36.99        0.78     19.34 o 
 -10   4   1        0.02      -17.15     17.15 o 
  -9   4   1       43.10       47.05     15.96 o 
  -8   4   1      218.28      265.29     24.38 o 
  -7   4   1        0.35       -7.22      9.48 o 
  -6   4   1       82.81       86.38      9.83 o 
  -5   4   1      241.11      266.46     22.13 o 
  -4   4   1     4891.92     5068.31    304.23 o 
  -3   4   1       47.17       62.17      7.87 o 
  -2   4   1     5368.35     5490.28    351.39 o 
  -1   4   1     3162.95     2976.21    190.72 o 
   0   4   1      166.46      206.75     14.27 o 
   1   4   1      386.39      359.68     24.62 o 
   2   4   1      109.16      157.15     12.61 o 
   3   4   1      617.96      595.28     39.41 o 
   4   4   1     5003.47     5054.20    301.61 o 
   5   4   1      953.98     1079.40     65.74 o 
   6   4   1        8.79       -0.14      8.52 o 
   7   4   1      230.90      266.33     23.58 o 
   8   4   1      160.13      170.44     18.49 o 
   9   4   1      177.28      180.29     22.37 o 
  10   4   1      128.06       60.84     17.69 o 
 -10   5   1        3.25       -7.68     15.07 o 
  -9   5   1      100.12       72.99     17.73 o 
  -8   5   1       78.26       79.58     16.43 o 
  -7   5   1       51.02       43.39     13.48 o 
  -6   5   1        0.52        2.17      7.50 o 
  -5   5   1      895.22      953.72     58.34 o 
  -4   5   1       77.03      103.56      9.15 o 
  -3   5   1      386.87      500.72     33.75 o 
  -2   5   1      295.46      366.80     25.55 o 
  -1   5   1     1649.02     1487.68     95.97 o 
   0   5   1      129.49      157.29     11.69 o 
   1   5   1      947.42      995.65     60.58 o 
   2   5   1     2189.62     2205.22    142.12 o 
   3   5   1      123.93      153.24     11.21 o 
   4   5   1     1920.62     1956.88    126.77 o 
   5   5   1       55.27       46.43      7.62 o 
   6   5   1       80.21       80.66     10.44 o 
   7   5   1      131.21      124.33     17.22 o 
   8   5   1      888.13     1000.86     81.34 o 
   9   5   1       22.54       26.47     18.74 o 
  10   5   1        1.43       18.24     15.22 o 
 -10   6   1        2.63        5.13     17.17 o 
  -9   6   1      153.37      125.49     20.87 o 
  -8   6   1        9.24       -3.91     13.31 o 
  -7   6   1      451.11      491.61     43.15 o 
  -6   6   1      546.70      614.54     42.02 o 
  -5   6   1       78.49       60.39      9.74 o 
  -4   6   1      443.97      543.52     36.76 o 
  -3   6   1        1.07       -4.08      6.74 o 
  -2   6   1       12.98       -4.38      6.00 o 
  -1   6   1      699.29      645.68     42.92 o 
   0   6   1        2.63       -4.14      4.14 o 
   1   6   1      459.49      444.20     30.33 o 
   2   6   1     1280.46     1285.10     83.76 o 
   3   6   1     3820.13     3911.42    251.43 o 
   4   6   1      474.93      548.52     36.80 o 
   5   6   1      201.40      265.63     20.68 o 
   6   6   1      536.05      588.68     39.36 o 
   7   6   1      176.60      192.95     25.58 o 
   8   6   1        0.23      -12.20     12.20 o 
   9   6   1       32.77       18.99     15.69 o 
  10   6   1        0.38      -19.23     25.64 o 
  -9   7   1       28.45       13.36     17.55 o 
  -8   7   1      182.93      175.74     23.47 o 
  -7   7   1      319.72      329.63     32.10 o 
  -6   7   1       39.47       24.06      9.93 o 
  -5   7   1      394.90      462.19     33.17 o 
  -4   7   1      322.52      389.03     28.56 o 
  -3   7   1      270.99      301.48     22.82 o 
  -2   7   1      248.79      247.66     18.92 o 
  -1   7   1     1082.65     1059.81     70.09 o 
   0   7   1     3005.67     3086.84    215.17 o 
   1   7   1     1229.86     1211.01     85.59 o 
   2   7   1     1495.71     1532.22     99.97 o 
   3   7   1       75.76       77.02     10.03 o 
   4   7   1      130.63      155.39     14.60 o 
   5   7   1     1209.80     1207.72     79.76 o 
   6   7   1      732.45      757.24     51.17 o 
   7   7   1       18.94       23.70     14.30 o 
   8   7   1      448.20      433.45     39.95 o 
   9   7   1        2.65      -15.22     15.37 o 
  -8   8   1        2.20      -13.86     16.10 o 
  -7   8   1        3.77       12.54     16.40 o 
  -6   8   1      419.97      449.03     32.22 o 
  -5   8   1     1038.21     1134.59     74.79 o 
  -4   8   1      700.76      748.25     50.40 o 
  -3   8   1      241.50      254.91     20.23 o 
  -2   8   1      253.23      287.53     24.59 o 
  -1   8   1       82.05      102.63     12.34 o 
   0   8   1      253.02      240.87     20.61 o 
   1   8   1        6.10        2.90      8.32 o 
   2   8   1      345.65      365.45     33.19 o 
   3   8   1       10.72       16.22     11.54 o 
   4   8   1      308.48      363.63     30.79 o 
   5   8   1      456.36      444.02     31.84 o 
   6   8   1        2.22        1.74     10.79 o 
   7   8   1       54.83       39.87     15.50 o 
   8   8   1      139.46      119.88     20.42 o 
  -8   9   1      165.84      115.42     40.40 o 
  -7   9   1        4.82       10.54     17.22 o 
  -6   9   1        8.15       -7.71     12.19 o 
  -5   9   1      117.03      120.45     16.13 o 
  -4   9   1      814.59      901.55     65.33 o 
  -3   9   1      293.83      320.30     52.10 o 
  -2   9   1      157.94      191.58     23.18 o 
  -1   9   1       73.51       80.51     13.79 o 
   0   9   1      451.82      528.12     39.32 o 
   1   9   1        1.69        0.29     10.04 o 
   2   9   1       18.63       21.29     10.38 o 
   3   9   1       32.81       12.39     17.87 o 
   4   9   1        4.58       -8.74     14.20 o 
   5   9   1      945.32      999.89     66.27 o 
   6   9   1       92.12       86.52     14.61 o 
   7   9   1        2.08       23.64     17.65 o 
  -6  10   1        2.50      -12.86     18.92 o 
  -5  10   1      155.94      159.73     22.07 o 
  -4  10   1      255.01      309.15     51.18 o 
  -3  10   1      110.91      128.17     19.18 o 
  -2  10   1       57.88       67.94     15.43 o 
  -1  10   1      358.91      423.58     48.39 o 
   0  10   1       25.10       35.50     10.92 o 
   1  10   1      261.62      289.58     33.08 o 
   2  10   1      718.13      810.32     75.32 o 
   3  10   1       27.65        8.84     12.08 o 
   4  10   1        2.06        2.46     12.46 o 
   5  10   1       27.78       -2.65     15.25 o 
   6  10   1        4.55        8.21     18.70 o 
  -5  11   1      284.58      283.29     64.85 o 
  -4  11   1        0.04      -15.29     15.29 o 
  -3  11   1      185.43      195.30     23.61 o 
  -2  11   1       60.00       52.82     22.09 o 
  -1  11   1      127.52      142.46     27.05 o 
   0  11   1       43.08       28.34     12.49 o 
   1  11   1       19.74       18.97     11.93 o 
   2  11   1       39.25       28.90     14.22 o 
   3  11   1      402.39      426.15     86.76 o 
   4  11   1      131.16       77.95     18.66 o 
   5  11   1       46.86       37.56     17.99 o 
  -3  12   1        3.74      -20.17     20.17 o 
  -2  12   1       66.59       67.04     17.20 o 
  -1  12   1       12.13       19.63     14.55 o 
   0  12   1       22.09       21.09     14.53 o 
   1  12   1       68.09       34.96     17.20 o 
   2  12   1        0.31       17.22     17.11 o 
   3  12   1      553.01      438.31    127.64 o 
 -10   0   2       54.80       39.06     28.40 o 
  -8   0   2       67.10       95.31     20.60 o 
  -6   0   2     1083.66     1162.76    118.08 o 
  -4   0   2     3797.03     3745.43    375.52 o 
  -2   0   2    71908.23   102268.14  10233.34 o 
   0   0   2      324.75      214.15     24.24 o 
   2   0   2     6992.14     6574.59    557.76 o 
   4   0   2     1089.23      975.75     99.63 o 
   6   0   2      464.73      481.76     51.39 o 
   8   0   2      177.23      216.70     29.75 o 
  10   0   2      150.21      148.66     32.95 o 
 -11   1   2       39.39       14.74     16.35 o 
 -10   1   2      416.20      405.24     75.85 o 
  -9   1   2       69.07       60.45     14.50 o 
  -8   1   2      465.02      497.35     39.32 o 
  -7   1   2      825.66      916.08     66.97 o 
  -6   1   2     1016.78     1043.95     75.61 o 
  -5   1   2        2.44       -6.19      6.19 o 
  -4   1   2      844.34      788.95     57.28 o 
  -3   1   2     5579.52     5103.93    306.24 o 
  -2   1   2      147.84      135.39      9.47 o 
  -1   1   2      318.04      287.34     20.99 o 
   0   1   2     9971.57     9806.15    625.41 o 
   1   1   2        6.95       -2.64      2.88 o 
   2   1   2     2634.64     2168.06    140.84 o 
   3   1   2      667.83      590.19     39.49 o 
   4   1   2        1.82        4.14      6.25 o 
   5   1   2      142.79      141.56     14.60 o 
   6   1   2       94.21      103.53     18.89 o 
   7   1   2      148.86      161.87     19.19 o 
   8   1   2      383.32      395.87     35.42 o 
   9   1   2      131.99      154.83     24.18 o 
  10   1   2       55.00       32.07     14.43 o 
  11   1   2        2.70        5.30     14.59 o 
 -11   2   2       73.28       60.28     16.29 o 
 -10   2   2        2.99      -10.78     12.56 o 
  -9   2   2       94.94       89.86     16.79 o 
  -8   2   2      292.31      321.19     29.63 o 
  -7   2   2      219.40      237.45     20.91 o 
  -6   2   2      597.46      644.61     47.78 o 
  -5   2   2       65.52       53.71      7.17 o 
  -4   2   2     4648.19     4475.68    268.32 o 
  -3   2   2     4671.66     4525.54    271.66 o 
  -2   2   2    56817.64    72561.55   4341.71 o 
  -1   2   2     1328.02     1156.80     75.65 o 
   0   2   2     7707.58     6854.66    407.31 o 
   1   2   2      817.67      728.68     47.38 o 
   2   2   2       30.66       48.22      5.36 o 
   3   2   2     3441.59     3300.06    198.17 o 
   4   2   2      884.88      806.15     49.22 o 
   5   2   2       37.36       39.12      7.21 o 
   6   2   2      423.39      486.54     35.62 o 
   7   2   2       96.73       80.98     12.22 o 
   8   2   2       79.33       94.66     14.09 o 
   9   2   2       31.30       11.08     11.98 o 
  10   2   2       20.96       -6.43     12.80 o 
  11   2   2       67.02       13.52     15.73 o 
 -11   3   2       89.49       63.41     18.95 o 
 -10   3   2      116.81       99.90     23.89 o 
  -9   3   2       34.02       39.35     13.18 o 
  -8   3   2       31.02       11.31     10.66 o 
  -7   3   2     2033.63     2270.00    162.03 o 
  -6   3   2      484.30      468.44     32.29 o 
  -5   3   2     4513.54     4535.99    272.27 o 
  -4   3   2      165.42      164.30     11.91 o 
  -3   3   2     3944.12     3785.95    227.32 o 
  -2   3   2    11333.95    10814.94    647.50 o 
  -1   3   2     1002.20      959.47     62.23 o 
   0   3   2    17543.05    16437.77   1042.15 o 
   1   3   2      157.27      142.08     10.10 o 
   2   3   2    10749.27    10142.43    649.80 o 
   3   3   2      638.53      618.76     37.61 o 
   4   3   2      104.22      138.47     10.45 o 
   5   3   2      947.75      855.69     52.58 o 
   6   3   2      164.10      202.10     18.21 o 
   7   3   2        0.00       -1.98     10.27 o 
   8   3   2      482.24      420.13     34.18 o 
   9   3   2      341.10      341.34     29.48 o 
  10   3   2       79.92       71.41     16.24 o 
  11   3   2        2.09       -2.56     27.56 o 
 -10   4   2       92.28       84.82     19.17 o 
  -9   4   2      219.08      211.23     24.96 o 
  -8   4   2       51.50       43.59     11.95 o 
  -7   4   2      366.52      368.61     31.13 o 
  -6   4   2        6.75       -6.10      7.66 o 
  -5   4   2      112.86      149.37     15.21 o 
  -4   4   2      284.59      316.35     20.29 o 
  -3   4   2     1203.63     1232.98     74.72 o 
  -2   4   2        7.74        3.98      9.58 o 
  -1   4   2     1597.30     1387.74     89.60 o 
   0   4   2     8856.38     7635.97    483.48 o 
   1   4   2        6.93       11.84      4.26 o 
   2   4   2     4224.93     3906.18    232.60 o 
   3   4   2      490.40      492.57     33.05 o 
   4   4   2      556.77      504.46     30.85 o 
   5   4   2       87.69       90.50      8.90 o 
   6   4   2       24.95       32.26      7.13 o 
   7   4   2       12.35       21.92      9.80 o 
   8   4   2       88.87      105.40     15.03 o 
   9   4   2       49.71       33.33     14.72 o 
  10   4   2       87.81       85.87     18.67 o 
 -10   5   2      336.13      263.70     41.57 o 
  -9   5   2      299.88      306.48     30.29 o 
  -8   5   2      359.10      420.47     37.77 o 
  -7   5   2     1396.40     1499.56    119.73 o 
  -6   5   2      319.46      318.11     24.80 o 
  -5   5   2      765.22      794.60     48.86 o 
  -4   5   2       77.57       55.33      7.21 o 
  -3   5   2        1.30        3.06      5.84 o 
  -2   5   2      728.54      729.41     47.85 o 
  -1   5   2       15.26       15.37      9.09 o 
   0   5   2      175.61      159.21     14.70 o 
   1   5   2      214.04      242.66     20.54 o 
   2   5   2      231.24      331.47     23.32 o 
   3   5   2        7.92       -4.62      4.62 o 
   4   5   2      266.61      301.14     21.94 o 
   5   5   2      294.66      294.66     19.11 o 
   6   5   2      792.53      896.64     54.77 o 
   7   5   2       23.52        0.11     14.69 o 
   8   5   2       63.24       65.04     14.62 o 
   9   5   2       29.08       39.49     15.24 o 
  10   5   2        0.03       -9.16     22.45 o 
 -10   6   2        3.78       11.38     19.54 o 
  -9   6   2       58.98       39.78     21.38 o 
  -8   6   2        0.63       -2.70     13.70 o 
  -7   6   2      102.56      114.14     18.07 o 
  -6   6   2       32.10       37.34      9.64 o 
  -5   6   2      276.46      339.21     25.04 o 
  -4   6   2      534.15      560.60     37.34 o 
  -3   6   2       24.58       20.67      7.11 o 
  -2   6   2      749.65      701.40     46.69 o 
  -1   6   2      232.46      276.12     19.24 o 
   0   6   2       16.66       17.79      6.93 o 
   1   6   2      913.21      850.90     60.49 o 
   2   6   2      746.39      762.21     50.50 o 
   3   6   2      154.04      205.06     16.30 o 
   4   6   2       19.94       35.62      8.24 o 
   5   6   2      406.10      429.36     29.96 o 
   6   6   2     1302.09     1403.19     91.53 o 
   7   6   2      199.55      205.39     22.94 o 
   8   6   2        1.48        2.46     14.88 o 
   9   6   2        3.47        0.75     14.12 o 
  -9   7   2      172.88      160.88     25.82 o 
  -8   7   2        4.79       -6.93     15.57 o 
  -7   7   2      155.48      190.77     22.82 o 
  -6   7   2        7.33        3.66      9.71 o 
  -5   7   2      298.53      373.21     27.51 o 
  -4   7   2      572.26      631.68     42.93 o 
  -3   7   2      677.76      746.79     49.70 o 
  -2   7   2     3905.06     4021.94    259.35 o 
  -1   7   2     2125.93     2012.52    140.66 o 
   0   7   2       48.83       40.73      8.70 o 
   1   7   2      187.67      181.55     14.10 o 
   2   7   2       76.01       87.28      9.93 o 
   3   7   2      180.52      234.27     18.84 o 
   4   7   2       22.98        0.47      8.25 o 
   5   7   2      849.20      928.80     61.51 o 
   6   7   2        0.02       -9.03      9.03 o 
   7   7   2     1028.30     1064.72     86.73 o 
   8   7   2       40.56       65.16     16.51 o 
   9   7   2       19.24      -14.02     16.58 o 
  -8   8   2       41.05       41.27     26.83 o 
  -7   8   2       45.49       64.90     18.55 o 
  -6   8   2      175.76      209.66     21.01 o 
  -5   8   2     1390.29     1653.35    106.72 o 
  -4   8   2       43.95       48.47     10.35 o 
  -3   8   2        7.43       -2.51      8.25 o 
  -2   8   2       25.28       16.87      8.22 o 
  -1   8   2      474.98      460.49     38.80 o 
   0   8   2      514.11      509.72     38.47 o 
   1   8   2        7.11       -2.13      8.26 o 
   2   8   2       65.06       75.31     11.35 o 
   3   8   2       41.34       33.25     11.52 o 
   4   8   2      615.40      650.78     43.27 o 
   5   8   2      409.65      381.51     28.50 o 
   6   8   2        0.51      -10.01     10.01 o 
   7   8   2       10.63      -13.84     13.84 o 
   8   8   2      168.54      158.90     24.98 o 
  -8   9   2        6.40       15.38     26.92 o 
  -7   9   2      105.63      122.34     23.66 o 
  -6   9   2        0.00       12.44     12.26 o 
  -5   9   2       39.91       44.24     18.25 o 
  -4   9   2      823.80      933.34     67.09 o 
  -3   9   2      308.49      313.47     28.88 o 
  -2   9   2      856.25      900.95     63.94 o 
  -1   9   2       14.72       15.51      9.52 o 
   0   9   2       44.99       50.50     10.92 o 
   1   9   2       18.21       16.73      9.82 o 
   2   9   2      490.23      509.94     58.18 o 
   3   9   2      563.19      540.91     48.71 o 
   4   9   2        0.98       -9.59      9.59 o 
   5   9   2       20.05       18.33     11.69 o 
   6   9   2       74.91       78.92     14.14 o 
   7   9   2       79.20       96.86     20.58 o 
  -6  10   2       56.13       54.08     19.43 o 
  -5  10   2        1.58        9.96     15.20 o 
  -4  10   2        2.61       -8.29     14.41 o 
  -3  10   2     1230.74     1310.48    129.71 o 
  -2  10   2       42.55       23.06     15.64 o 
  -1  10   2        3.32        5.96     10.67 o 
   0  10   2      196.08      215.21     24.47 o 
   1  10   2      109.56       79.13     13.51 o 
   2  10   2       85.86       79.90     17.01 o 
   3  10   2      224.67      289.29     37.76 o 
   4  10   2       37.11       50.78     13.89 o 
   5  10   2      440.28      476.82     69.50 o 
   6  10   2        4.81        8.81     18.18 o 
  -5  11   2       76.69       69.58     23.63 o 
  -4  11   2       37.68       36.53     16.89 o 
  -3  11   2       12.99       -7.78     21.02 o 
  -2  11   2        1.36      -13.60     13.60 o 
  -1  11   2       14.68       16.34     13.63 o 
   0  11   2       45.92       33.55     14.13 o 
   1  11   2        4.63       -6.91     12.57 o 
   2  11   2      168.20      172.11     25.55 o 
   3  11   2      246.13      225.27     31.69 o 
   4  11   2        3.13      -14.85     14.85 o 
   5  11   2       78.85       67.31     24.34 o 
  -3  12   2       14.57       -7.37     17.19 o 
  -2  12   2      124.19      136.95     35.61 o 
  -1  12   2        0.86       11.76     14.51 o 
   0  12   2      148.52      173.89     42.69 o 
   1  12   2      190.43      163.43     42.20 o 
   2  12   2        4.79        2.34     16.60 o 
   3  12   2        0.87       -3.26     16.97 o 
 -11   0   3      351.42      443.28     91.09 o 
  -9   0   3       14.35       27.23     18.96 o 
  -7   0   3      368.34      454.53     49.30 o 
  -5   0   3      234.61      218.41     26.02 o 
  -3   0   3     2268.31     2085.06    177.40 o 
  -1   0   3        1.13       -3.34      5.22 o 
   1   0   3      309.43      254.57     22.54 o 
   3   0   3      408.70      379.52     34.13 o 
   5   0   3       32.59        5.82     10.24 o 
   7   0   3        2.36        2.71     12.91 o 
   9   0   3      464.52      433.23     61.70 o 
  11   0   3       17.27       -2.61     19.40 o 
 -11   1   3      212.53      143.39     29.45 o 
 -10   1   3      252.08      233.69     49.23 o 
  -9   1   3       44.55       56.80     20.64 o 
  -8   1   3        1.71       14.34     10.94 o 
  -7   1   3       57.42       76.11     11.69 o 
  -6   1   3     3791.01     3954.71    281.18 o 
  -5   1   3      623.70      666.94     48.91 o 
  -4   1   3     1454.05     1350.66     88.29 o 
  -3   1   3      912.36      824.62     50.12 o 
  -2   1   3      191.07      198.94     13.14 o 
  -1   1   3       42.37       58.77      5.45 o 
   0   1   3      186.21      196.95     14.28 o 
   1   1   3        1.41       -3.41      3.41 o 
   2   1   3     1317.76     1204.14     72.67 o 
   3   1   3      270.25      302.09     18.80 o 
   4   1   3     2395.47     2172.84    131.01 o 
   5   1   3      176.71      183.96     13.88 o 
   6   1   3        5.02       -2.10     11.80 o 
   7   1   3       65.50       58.20     11.85 o 
   8   1   3      218.78      192.29     19.00 o 
   9   1   3       26.24        1.29     16.01 o 
  10   1   3      528.01      487.60     71.63 o 
  11   1   3       20.68        7.22     15.17 o 
 -11   2   3      140.16      139.75     38.66 o 
 -10   2   3      178.62      167.08     28.67 o 
  -9   2   3       21.81       46.87     14.27 o 
  -8   2   3       11.79       31.70     11.56 o 
  -7   2   3      625.59      665.89     50.18 o 
  -6   2   3      835.00      867.58     63.48 o 
  -5   2   3      185.35      188.49     14.02 o 
  -4   2   3      179.63      203.93     15.48 o 
  -3   2   3       22.52       11.19      4.66 o 
  -2   2   3    46422.88    55401.78   3548.92 o 
  -1   2   3      159.76      170.65     11.89 o 
   0   2   3     3858.16     3064.77    195.46 o 
   1   2   3      155.99      164.44     11.12 o 
   2   2   3     1115.54     1005.42     60.94 o 
   3   2   3       87.96       74.83      7.07 o 
   4   2   3       51.54       54.69      6.51 o 
   5   2   3     1040.70     1028.66     62.87 o 
   6   2   3      980.76     1032.91     74.50 o 
   7   2   3      579.92      601.04     45.24 o 
   8   2   3       10.98      -10.05     10.05 o 
   9   2   3      454.93      396.24     32.98 o 
  10   2   3      107.71       86.14     19.87 o 
  11   2   3       26.24       12.53     16.87 o 
 -11   3   3      440.39      406.78    109.28 o 
 -10   3   3        0.09       11.30     12.98 o 
  -9   3   3       29.15       12.96     12.34 o 
  -8   3   3       85.48       91.07     15.82 o 
  -7   3   3        0.01       -7.93      8.57 o 
  -6   3   3      826.59      841.59     51.34 o 
  -5   3   3     2880.36     2787.51    167.47 o 
  -4   3   3     3243.36     3222.22    193.71 o 
  -3   3   3      325.69      328.42     20.39 o 
  -2   3   3       64.49       47.03      7.57 o 
  -1   3   3     5010.76     4356.95    301.98 o 
   0   3   3      942.17      795.58     48.31 o 
   1   3   3       22.95       11.97      4.29 o 
   2   3   3     4946.59     4766.80    304.96 o 
   3   3   3       19.46       14.76      4.91 o 
   4   3   3      733.56      676.49     41.44 o 
   5   3   3       23.49       35.25      6.35 o 
   6   3   3       64.98       55.14      7.55 o 
   7   3   3      135.19      168.64     17.00 o 
   8   3   3      347.63      353.41     28.98 o 
   9   3   3      101.20       89.66     15.04 o 
  10   3   3       72.31       48.01     14.57 o 
 -10   4   3        4.15      -14.76     14.76 o 
  -9   4   3      136.42      131.94     29.42 o 
  -8   4   3       28.21       29.98     13.96 o 
  -7   4   3      140.74      194.49     18.88 o 
  -6   4   3     3086.25     3072.02    199.62 o 
  -5   4   3     7172.41     7485.27    449.17 o 
  -4   4   3      619.31      608.19     38.06 o 
  -3   4   3     2334.18     2275.41    137.20 o 
  -2   4   3     2431.34     2447.32    157.75 o 
  -1   4   3      607.74      506.47     33.59 o 
   0   4   3     1060.37      993.12     59.85 o 
   1   4   3     6078.10     5484.89    327.90 o 
   2   4   3     2076.78     2013.93    129.68 o 
   3   4   3     1647.96     1570.04    101.78 o 
   4   4   3      397.07      415.84     26.19 o 
   5   4   3      225.39      216.72     15.54 o 
   6   4   3      232.67      223.17     17.94 o 
   7   4   3       75.57       56.06     12.72 o 
   8   4   3      877.55      828.42     61.76 o 
   9   4   3      771.25      692.96     90.56 o 
  10   4   3       23.36      -11.77     15.16 o 
 -10   5   3        1.57       -3.06     16.14 o 
  -9   5   3       61.01       88.53     21.98 o 
  -8   5   3        7.31       18.51     13.89 o 
  -7   5   3      535.10      557.53     48.21 o 
  -6   5   3        0.10        3.00      7.80 o 
  -5   5   3      424.81      457.88     31.82 o 
  -4   5   3       74.88       68.92      7.63 o 
  -3   5   3     1661.45     1643.37    106.69 o 
  -2   5   3        5.32        5.09      6.39 o 
  -1   5   3     3006.09     2916.55    187.15 o 
   0   5   3     1570.64     1466.61     93.89 o 
   1   5   3      143.03      152.48     10.90 o 
   2   5   3     1167.44     1063.43     64.63 o 
   3   5   3       10.24        8.91      6.52 o 
   4   5   3     1406.50     1384.19     90.30 o 
   5   5   3        0.00       -0.67      6.29 o 
   6   5   3        0.03       -5.76      6.80 o 
   7   5   3       88.88       80.34     14.77 o 
   8   5   3      394.95      380.12     35.62 o 
   9   5   3      153.64      119.77     19.64 o 
  10   5   3      101.56       59.85     28.96 o 
 -10   6   3      119.17       92.06     26.21 o 
  -9   6   3       12.78      -14.93     14.93 o 
  -8   6   3      118.67      166.17     24.63 o 
  -7   6   3     1432.44     1624.45    129.79 o 
  -6   6   3      213.41      226.47     20.98 o 
  -5   6   3      189.03      244.14     23.93 o 
  -4   6   3      996.97     1095.12     71.89 o 
  -3   6   3     3970.64     4208.97    270.59 o 
  -2   6   3       27.17       35.31      7.21 o 
  -1   6   3      408.87      463.20     30.74 o 
   0   6   3      862.36      853.65     55.99 o 
   1   6   3      527.14      514.08     33.10 o 
   2   6   3      344.85      416.92     30.66 o 
   3   6   3     1614.46     1580.98     96.41 o 
   4   6   3      591.44      582.94     39.53 o 
   5   6   3      404.14      399.41     29.16 o 
   6   6   3        0.48       -8.26      8.26 o 
   7   6   3        5.42       10.14     12.40 o 
   8   6   3       43.18       27.21     13.88 o 
   9   6   3       60.60       42.61     19.25 o 
  -9   7   3        2.80      -16.42     16.42 o 
  -8   7   3       34.54       31.47     17.16 o 
  -7   7   3      134.51      154.67     24.21 o 
  -6   7   3      251.26      255.71     23.14 o 
  -5   7   3       22.72       26.49      9.39 o 
  -4   7   3      295.00      352.19     25.51 o 
  -3   7   3        9.16       14.31      7.72 o 
  -2   7   3      195.03      237.14     17.55 o 
  -1   7   3      736.19      733.51     48.86 o 
   0   7   3      161.52      214.11     18.38 o 
   1   7   3     1516.20     1384.26     97.90 o 
   2   7   3       83.10       95.34     10.38 o 
   3   7   3      297.11      367.67     32.33 o 
   4   7   3      115.63      100.91     11.76 o 
   5   7   3      855.22      933.31     61.96 o 
   6   7   3       15.88        6.55      9.73 o 
   7   7   3        3.55        5.54     18.24 o 
   8   7   3        0.20      -18.23     18.23 o 
   9   7   3       40.79       28.10     17.70 o 
  -8   8   3      290.14      304.48     35.24 o 
  -7   8   3      356.75      417.24     56.02 o 
  -6   8   3        8.38      -10.70     10.70 o 
  -5   8   3       63.22       70.29     23.27 o 
  -4   8   3       20.70       29.89     10.79 o 
  -3   8   3        3.94        4.92      8.92 o 
  -2   8   3      915.15      923.76     61.41 o 
  -1   8   3      124.97      110.25     12.31 o 
   0   8   3      365.74      385.12     29.03 o 
   1   8   3       92.98       99.02     13.62 o 
   2   8   3       54.51       74.85     10.10 o 
   3   8   3       69.71       62.62     10.79 o 
   4   8   3        3.45       -2.66      8.99 o 
   5   8   3     1734.66     1905.78    131.41 o 
   6   8   3       39.72       34.01     13.20 o 
   7   8   3       41.82       41.25     18.00 o 
   8   8   3      101.24       76.62     20.04 o 
  -7   9   3      149.42      207.54     30.26 o 
  -6   9   3      169.77      192.78     21.39 o 
  -5   9   3        1.52        2.08     11.67 o 
  -4   9   3       20.73       11.46     11.18 o 
  -3   9   3       86.67       84.06     13.63 o 
  -2   9   3      730.53      730.68     83.09 o 
  -1   9   3       19.74       14.17      9.54 o 
   0   9   3        1.09       -7.51      8.69 o 
   1   9   3      379.47      434.64     40.67 o 
   2   9   3      197.54      224.60     22.63 o 
   3   9   3     1062.54     1084.74     77.03 o 
   4   9   3        6.34        1.04      9.96 o 
   5   9   3       23.21        6.47     11.29 o 
   6   9   3       94.36      101.68     16.17 o 
   7   9   3       21.25       23.78     17.75 o 
  -6  10   3        2.14       -6.19     14.86 o 
  -5  10   3      123.95      114.06     24.60 o 
  -4  10   3      264.22      295.96     54.81 o 
  -3  10   3       32.70       23.77     21.09 o 
  -2  10   3       30.45       39.70     15.41 o 
  -1  10   3       91.54       82.99     15.59 o 
   0  10   3      674.86      742.77     80.23 o 
   1  10   3       33.27       25.64     15.32 o 
   2  10   3     1176.94     1420.68    126.22 o 
   3  10   3      278.51      283.14     42.55 o 
   4  10   3      341.49      323.93     51.54 o 
   5  10   3        0.06       -5.84     15.08 o 
   6  10   3        2.67       15.18     16.07 o 
  -5  11   3       49.56       59.36     18.75 o 
  -4  11   3       32.85       44.03     21.20 o 
  -3  11   3      236.78      235.81     51.31 o 
  -2  11   3       20.49       -2.31     13.99 o 
  -1  11   3      641.88      876.41     96.42 o 
   0  11   3      149.82      163.00     24.12 o 
   1  11   3       21.04       33.27     13.59 o 
   2  11   3        3.93      -10.04     13.07 o 
   3  11   3        1.64       -0.34     12.89 o 
   4  11   3       14.26        3.62     17.78 o 
   5  11   3        0.71        2.04     19.64 o 
  -3  12   3      178.00      186.58     69.51 o 
  -2  12   3       76.60       35.81     23.66 o 
  -1  12   3      335.45      377.91     61.94 o 
   0  12   3      301.81      281.19     56.93 o 
   1  12   3        6.05       -7.15     13.73 o 
   2  12   3      529.43      595.85    140.14 o 
   3  12   3        0.00      -18.59     19.89 o 
 -10   0   4        1.29      -19.75     19.75 o 
  -8   0   4       75.23      112.89     22.65 o 
  -6   0   4     2686.84     2883.19    290.68 o 
  -4   0   4     5600.01     5106.77    433.71 o 
  -2   0   4     4282.78     3997.19    338.43 o 
   0   0   4    26137.83    30601.80   2587.37 o 
   2   0   4    16616.91    15885.13   1341.92 o 
   4   0   4     1993.24     1899.02    162.12 o 
   6   0   4       89.12      128.92     19.60 o 
   8   0   4       47.44       33.57     64.75 o 
  10   0   4      662.60      693.92    164.68 o 
 -11   1   4        2.72      -13.94     13.94 o 
 -10   1   4        2.15       -8.69     13.85 o 
  -9   1   4       22.24       24.62     13.27 o 
  -8   1   4      318.32      355.15     30.01 o 
  -7   1   4      176.42      193.10     18.73 o 
  -6   1   4      275.11      310.09     24.98 o 
  -5   1   4      320.85      363.60     27.34 o 
  -4   1   4      121.13      144.83     10.27 o 
  -3   1   4     4729.13     4371.90    262.25 o 
  -2   1   4     1973.36     1921.47    114.34 o 
  -1   1   4      210.12      198.69     15.87 o 
   0   1   4     4566.59     4123.82    281.75 o 
   1   1   4      779.77      631.44     40.62 o 
   2   1   4     7866.97     7307.53    461.58 o 
   3   1   4       25.05       31.30      5.58 o 
   4   1   4      267.55      300.00     19.45 o 
   5   1   4     2577.14     2397.81    156.23 o 
   6   1   4      494.08      480.91     35.83 o 
   7   1   4       73.72       81.78     12.22 o 
   8   1   4      163.75      175.95     21.78 o 
   9   1   4      153.85      192.33     20.20 o 
  10   1   4      110.51       99.02     17.10 o 
  11   1   4        1.42      -12.81     14.82 o 
 -11   2   4       44.02       28.14     22.23 o 
 -10   2   4      112.76      144.47     27.95 o 
  -9   2   4       95.73      119.49     17.36 o 
  -8   2   4      271.81      294.32     25.88 o 
  -7   2   4      587.47      617.98     46.47 o 
  -6   2   4      225.78      254.12     18.04 o 
  -5   2   4      217.42      244.14     15.79 o 
  -4   2   4     2835.10     2735.41    164.46 o 
  -3   2   4       32.79       37.37      5.04 o 
  -2   2   4     5858.34     5334.02    446.04 o 
  -1   2   4      242.42      256.63     16.98 o 
   0   2   4      256.20      199.43     16.99 o 
   1   2   4      656.01      542.52     35.00 o 
   2   2   4     4786.40     4574.59    274.35 o 
   3   2   4      143.86      148.71     10.65 o 
   4   2   4     2745.69     2508.08    151.08 o 
   5   2   4      138.71      152.74     11.40 o 
   6   2   4     1609.28     1538.60    100.82 o 
   7   2   4        0.37       -8.16      8.16 o 
   8   2   4      311.96      342.89     29.18 o 
   9   2   4      535.71      506.02     59.85 o 
  10   2   4       33.84       13.74     13.96 o 
  11   2   4       21.49        8.39     35.58 o 
 -11   3   4       18.63       17.62     21.25 o 
 -10   3   4       35.66       14.40     14.12 o 
  -9   3   4       20.61       21.79     12.51 o 
  -8   3   4      859.95      978.24     71.99 o 
  -7   3   4      410.73      476.68     36.93 o 
  -6   3   4      259.42      253.68     19.98 o 
  -5   3   4     7433.29     7676.98    459.71 o 
  -4   3   4     1140.72     1201.82     73.11 o 
  -3   3   4     2544.32     2520.73    151.78 o 
  -2   3   4     4729.42     4489.08    312.25 o 
  -1   3   4      380.70      365.46     26.36 o 
   0   3   4     4090.00     3351.62    212.89 o 
   1   3   4     1598.28     1431.86     85.67 o 
   2   3   4      590.87      533.33     35.40 o 
   3   3   4     5278.24     4828.97    289.77 o 
   4   3   4     6909.58     6964.64    417.35 o 
   5   3   4       14.42       18.11      5.71 o 
   6   3   4       33.13       44.34      7.27 o 
   7   3   4       83.17      105.32     13.55 o 
   8   3   4      118.37      114.84     18.02 o 
   9   3   4       62.24       56.71     13.71 o 
  10   3   4        0.50       27.35     14.74 o 
 -10   4   4        3.55      -22.46     22.76 o 
  -9   4   4       71.32       70.72     18.61 o 
  -8   4   4      663.56      707.24     58.55 o 
  -7   4   4      549.52      602.01     45.91 o 
  -6   4   4     1448.95     1469.74     89.27 o 
  -5   4   4     1307.10     1338.25     81.48 o 
  -4   4   4     2978.01     3035.63    182.24 o 
  -3   4   4        5.00       -1.02      4.25 o 
  -2   4   4    12865.99    12833.27    888.98 o 
  -1   4   4      259.63      247.88     19.58 o 
   0   4   4       95.37      105.86      8.32 o 
   1   4   4      493.73      492.09     30.49 o 
   2   4   4     1216.76     1044.82     63.34 o 
   3   4   4      123.14      150.05     11.11 o 
   4   4   4      545.15      542.99     34.11 o 
   5   4   4     1443.66     1443.24     87.95 o 
   6   4   4      380.55      367.60     23.64 o 
   7   4   4       35.84       12.89     10.99 o 
   8   4   4        3.23       10.72     10.95 o 
   9   4   4      123.51      111.29     16.69 o 
  10   4   4        9.13       11.39     17.01 o 
 -10   5   4       30.40       15.89     17.23 o 
  -9   5   4     1045.67     1153.40    121.11 o 
  -8   5   4      103.97      110.92     18.36 o 
  -7   5   4        9.23        3.81     12.44 o 
  -6   5   4       23.08        4.24      8.11 o 
  -5   5   4     2535.56     2639.00    184.28 o 
  -4   5   4       84.36       88.18      8.45 o 
  -3   5   4      105.59      133.85     11.46 o 
  -2   5   4       20.39       17.65      6.46 o 
  -1   5   4      134.15      150.69     15.11 o 
   0   5   4      331.57      348.09     21.87 o 
   1   5   4        0.05       -4.43      4.43 o 
   2   5   4     1745.03     1802.40    109.03 o 
   3   5   4     1595.54     1582.71     94.91 o 
   4   5   4     1418.18     1479.26     95.91 o 
   5   5   4      351.71      333.38     21.83 o 
   6   5   4      615.06      596.91     37.11 o 
   7   5   4      316.76      276.92     26.85 o 
   8   5   4      150.89      159.44     20.89 o 
   9   5   4       75.32       65.19     26.00 o 
  10   5   4       37.50       29.15     20.45 o 
 -10   6   4       39.31       16.67     28.85 o 
  -9   6   4       19.92       -2.76     16.62 o 
  -8   6   4        1.23      -14.37     14.46 o 
  -7   6   4       29.34       19.45     16.01 o 
  -6   6   4     1858.92     2023.89    142.02 o 
  -5   6   4       62.14       69.96     10.28 o 
  -4   6   4      227.76      266.02     25.28 o 
  -3   6   4       75.76       84.96      9.87 o 
  -2   6   4      159.50      202.06     15.82 o 
  -1   6   4       52.71       83.13      9.78 o 
   0   6   4      593.09      582.42     35.87 o 
   1   6   4      207.75      244.11     16.60 o 
   2   6   4     3814.42     3747.99    225.86 o 
   3   6   4      163.03      162.50     12.81 o 
   4   6   4       61.35       63.43     11.70 o 
   5   6   4        0.23       -7.54      7.54 o 
   6   6   4      164.27      176.81     15.69 o 
   7   6   4      270.60      282.18     29.50 o 
   8   6   4       31.34       31.15     16.25 o 
   9   6   4      127.54       76.96     20.01 o 
  -9   7   4        5.97        4.87     17.01 o 
  -8   7   4        0.63       -9.85     16.48 o 
  -7   7   4        0.56      -14.02     14.02 o 
  -6   7   4        0.42       -9.74      9.74 o 
  -5   7   4       12.56       20.57     10.43 o 
  -4   7   4      621.64      699.28     51.13 o 
  -3   7   4     2423.04     2551.40    179.08 o 
  -2   7   4      549.30      585.14     39.42 o 
  -1   7   4     1640.47     1666.54    117.39 o 
   0   7   4     2953.53     2763.99    192.75 o 
   1   7   4        8.28        1.79      5.53 o 
   2   7   4        2.52       -1.74      6.82 o 
   3   7   4      120.17      104.74     11.68 o 
   4   7   4       12.31       13.45      8.90 o 
   5   7   4        2.06       -5.70      8.77 o 
   6   7   4      452.22      448.96     31.98 o 
   7   7   4      431.76      485.32     51.96 o 
   8   7   4        8.60      -11.06     15.83 o 
   9   7   4       20.35       -7.71     16.49 o 
  -8   8   4       26.31       -4.23     17.53 o 
  -7   8   4      205.30      215.08     28.99 o 
  -6   8   4       43.60       47.49     12.73 o 
  -5   8   4      391.21      410.88     32.84 o 
  -4   8   4        0.86       -3.71     10.27 o 
  -3   8   4        0.53        2.25      8.97 o 
  -2   8   4      298.23      301.82     24.59 o 
  -1   8   4       81.91       81.66     10.63 o 
   0   8   4       65.63      109.80     12.57 o 
   1   8   4       41.89       25.13      9.34 o 
   2   8   4      444.46      463.36     34.82 o 
   3   8   4       93.15       96.52     13.59 o 
   4   8   4      246.87      284.33     23.22 o 
   5   8   4       18.59        5.35     10.28 o 
   6   8   4        1.85       -3.25     11.21 o 
   7   8   4       11.18      -15.91     15.91 o 
   8   8   4        2.27       -1.16     16.51 o 
  -7   9   4      123.46      175.82     35.63 o 
  -6   9   4       36.34       28.71     13.47 o 
  -5   9   4       35.57       32.06     12.99 o 
  -4   9   4      317.29      337.83     39.84 o 
  -3   9   4      666.69      745.18     59.25 o 
  -2   9   4      101.05      112.61     27.02 o 
  -1   9   4       13.09        5.30     11.30 o 
   0   9   4      146.25      156.96     16.28 o 
   1   9   4      593.54      591.78     50.88 o 
   2   9   4      256.69      275.03     25.29 o 
   3   9   4      293.63      358.85     32.56 o 
   4   9   4       17.50       -6.85      9.84 o 
   5   9   4       12.99        2.99     11.64 o 
   6   9   4        1.99      -11.04     12.24 o 
   7   9   4        0.45       -7.23     17.06 o 
  -6  10   4       24.15       24.41     14.48 o 
  -5  10   4      547.59      473.16     77.57 o 
  -4  10   4      208.90      204.21     34.48 o 
  -3  10   4      109.67      120.24     22.21 o 
  -2  10   4        1.35      -16.16     16.16 o 
  -1  10   4      158.94      157.99     24.90 o 
   0  10   4        0.03        2.73     11.57 o 
   1  10   4      350.04      392.60     56.58 o 
   2  10   4        7.48        0.00     11.43 o 
   3  10   4      158.29      135.75     17.21 o 
   4  10   4       17.02        9.28     15.41 o 
   5  10   4      317.86      250.07     37.19 o 
   6  10   4        2.69      -15.41     18.23 o 
  -5  11   4       58.78       69.04     19.21 o 
  -4  11   4       51.86       36.44     17.12 o 
  -3  11   4       63.15       26.60     18.88 o 
  -2  11   4       23.85       20.14     14.23 o 
  -1  11   4      113.44       69.03     34.41 o 
   0  11   4      187.63      210.09     28.37 o 
   1  11   4      448.80      452.02     99.87 o 
   2  11   4       19.31       -8.77     14.59 o 
   3  11   4       76.32       71.17     18.44 o 
   4  11   4       27.92       30.08     16.52 o 
   5  11   4       13.50       10.94     18.70 o 
  -3  12   4      153.45      132.30     72.44 o 
  -2  12   4       10.25       -7.62     18.71 o 
  -1  12   4       18.16       13.60     15.01 o 
   0  12   4      313.10      447.33     56.03 o 
   1  12   4       26.91        8.94     14.27 o 
   2  12   4      629.30      654.98    216.42 o 
 -11   0   5       40.94       16.90     21.25 o 
  -9   0   5      963.04     1106.12    158.43 o 
  -7   0   5      633.25      641.10     68.15 o 
  -5   0   5     1022.46      991.90     85.76 o 
  -3   0   5        3.28        4.71      5.59 o 
  -1   0   5      250.77      262.17     23.75 o 
   1   0   5      998.50      900.74     87.59 o 
   3   0   5     6754.32     6684.12    566.63 o 
   5   0   5     1634.54     1620.83    139.20 o 
   7   0   5       36.84       22.99     13.51 o 
   9   0   5       66.18       53.27     18.17 o 
  11   0   5       29.37       -4.84     19.73 o 
 -11   1   5        0.01      -13.93     13.93 o 
 -10   1   5        8.18      -13.60     13.60 o 
  -9   1   5      499.90      451.61     51.67 o 
  -8   1   5        1.06        8.31     10.89 o 
  -7   1   5      612.88      659.34     49.03 o 
  -6   1   5      989.51     1028.73     74.26 o 
  -5   1   5       31.47       28.20      6.27 o 
  -4   1   5        4.67        1.94      4.24 o 
  -3   1   5     1023.15     1011.12     61.43 o 
  -2   1   5        0.22       -4.01      4.01 o 
  -1   1   5      182.62      210.40     14.69 o 
   0   1   5     8928.75     8296.68    567.09 o 
   1   1   5      296.91      270.52     18.37 o 
   2   1   5     8526.66     8102.12    510.42 o 
   3   1   5      110.04      129.03      9.85 o 
   4   1   5       65.77       82.59      7.64 o 
   5   1   5       54.89       61.36      8.01 o 
   6   1   5      728.50      748.91     46.25 o 
   7   1   5     1354.90     1337.39     96.71 o 
   8   1   5        9.16       -9.57     15.82 o 
   9   1   5      163.03      206.89     29.73 o 
  10   1   5      316.21      344.82     48.21 o 
  11   1   5       67.65       46.11     45.19 o 
 -11   2   5      102.40       81.25     18.59 o 
 -10   2   5       61.64       46.22     16.18 o 
  -9   2   5      197.89      218.08     22.46 o 
  -8   2   5      159.84      204.59     20.60 o 
  -7   2   5       88.80      139.57     15.13 o 
  -6   2   5      150.46      182.04     15.23 o 
  -5   2   5       28.58       24.02      8.96 o 
  -4   2   5       67.07       97.72      8.42 o 
  -3   2   5      267.10      269.52     17.60 o 
  -2   2   5     1702.30     1835.89    117.19 o 
  -1   2   5      557.74      500.24     35.86 o 
   0   2   5       19.12       33.75      5.68 o 
   1   2   5     3407.88     3001.59    190.06 o 
   2   2   5        0.02       -4.44      4.44 o 
   3   2   5      274.83      325.88     20.24 o 
   4   2   5     3391.02     3200.15    192.46 o 
   5   2   5      850.87      800.89     49.06 o 
   6   2   5      905.61      822.09     50.90 o 
   7   2   5      110.85      112.31     13.96 o 
   8   2   5      232.43      220.18     22.69 o 
   9   2   5       11.35       -0.41     11.66 o 
  10   2   5      466.90      453.64     46.96 o 
 -11   3   5        0.00      -24.36     29.48 o 
 -10   3   5       93.98      110.97     22.51 o 
  -9   3   5       60.05       65.38     14.10 o 
  -8   3   5       20.87       19.69     14.09 o 
  -7   3   5     1434.06     1483.24    115.96 o 
  -6   3   5      618.82      647.41     42.58 o 
  -5   3   5      153.66      194.82     17.29 o 
  -4   3   5        0.39       -4.34      4.34 o 
  -3   3   5      235.98      262.51     18.66 o 
  -2   3   5      187.99      217.49     16.91 o 
  -1   3   5       33.84       27.80      7.68 o 
   0   3   5     2328.58     1889.17    121.14 o 
   1   3   5      569.42      550.70     33.57 o 
   2   3   5     1276.02     1169.27     76.20 o 
   3   3   5       16.02       17.31      5.35 o 
   4   3   5      110.03      124.81     10.16 o 
   5   3   5       37.72       39.36     11.47 o 
   6   3   5      725.90      736.73     45.86 o 
   7   3   5        0.01       -7.67      9.37 o 
   8   3   5      166.03      159.35     21.60 o 
   9   3   5      288.58      289.12     33.11 o 
  10   3   5      101.86       86.08     17.99 o 
 -10   4   5      151.72      130.88     23.49 o 
  -9   4   5       44.36       34.91     15.49 o 
  -8   4   5     1225.61     1368.19    109.66 o 
  -7   4   5      154.81      182.11     17.84 o 
  -6   4   5      168.53      157.46     12.78 o 
  -5   4   5       51.54       50.27      7.18 o 
  -4   4   5     4929.74     5158.93    309.60 o 
  -3   4   5        9.46       11.08      4.95 o 
  -2   4   5        9.44       11.07      5.41 o 
  -1   4   5       38.97       39.27      6.61 o 
   0   4   5     1490.12     1303.98     84.41 o 
   1   4   5      648.27      553.91     34.10 o 
   2   4   5     2227.46     2097.38    136.01 o 
   3   4   5     2320.01     2289.73    137.82 o 
   4   4   5      318.08      340.28     21.53 o 
   5   4   5      145.42      176.81     14.93 o 
   6   4   5        0.72        1.88      6.76 o 
   7   4   5      830.46      787.11     62.78 o 
   8   4   5       17.94        4.81     10.95 o 
   9   4   5       37.35        9.43     13.72 o 
  10   4   5        7.05      -11.65     15.93 o 
 -10   5   5      172.84      207.12     53.31 o 
  -9   5   5      455.02      357.99     38.81 o 
  -8   5   5       94.92       83.12     19.18 o 
  -7   5   5     1914.14     2087.95    164.32 o 
  -6   5   5      762.23      778.26     52.01 o 
  -5   5   5     1633.78     1683.63    118.90 o 
  -4   5   5     2839.47     2927.11    204.75 o 
  -3   5   5      110.85      144.48     10.80 o 
  -2   5   5     1568.39     1483.14    104.57 o 
  -1   5   5      382.40      414.14     30.61 o 
   0   5   5      374.07      373.00     22.87 o 
   1   5   5      156.91      166.36     12.27 o 
   2   5   5      374.81      406.30     25.38 o 
   3   5   5     6225.33     6565.11    422.16 o 
   4   5   5      377.22      383.66     25.01 o 
   5   5   5      233.44      228.77     18.03 o 
   6   5   5        2.52        1.13      7.32 o 
   7   5   5      867.49      865.03     77.76 o 
   8   5   5        0.40        5.03     16.28 o 
   9   5   5      111.13      139.16     23.41 o 
  10   5   5       43.02       14.57     17.09 o 
  -9   6   5       31.19        3.97     17.18 o 
  -8   6   5      667.75      794.40     86.28 o 
  -7   6   5      838.66      936.98     86.64 o 
  -6   6   5        8.44       -8.35      9.59 o 
  -5   6   5      425.46      428.42     32.67 o 
  -4   6   5      193.34      185.80     18.01 o 
  -3   6   5     2542.27     2580.05    180.87 o 
  -2   6   5     1116.35     1052.72     74.93 o 
  -1   6   5      844.25      780.67     61.43 o 
   0   6   5     1333.35     1240.88     74.88 o 
   1   6   5      344.92      351.03     22.63 o 
   2   6   5     1047.71     1032.72     62.70 o 
   3   6   5      207.68      221.20     16.16 o 
   4   6   5       29.15       28.28      7.47 o 
   5   6   5      766.50      783.30     52.39 o 
   6   6   5        0.16        2.42      8.83 o 
   7   6   5      538.67      488.74     48.71 o 
   8   6   5      203.77      213.49     27.19 o 
   9   6   5       90.51       72.85     19.49 o 
  -9   7   5       85.70       81.69     21.29 o 
  -8   7   5      145.22      124.35     27.58 o 
  -7   7   5       42.15       55.24     18.41 o 
  -6   7   5      165.31      187.38     19.43 o 
  -5   7   5     2084.95     2388.31    168.04 o 
  -4   7   5        1.52       -1.05      8.88 o 
  -3   7   5       93.61       92.89     12.28 o 
  -2   7   5       55.29       76.97      9.66 o 
  -1   7   5       12.32       26.97      9.20 o 
   0   7   5      198.45      268.78     23.88 o 
   1   7   5      142.76      123.72     10.96 o 
   2   7   5       20.08       18.63      7.77 o 
   3   7   5      572.25      608.65     41.48 o 
   4   7   5        0.31        3.41      8.18 o 
   5   7   5      142.80      166.68     16.06 o 
   6   7   5       38.84       41.57     11.86 o 
   7   7   5        1.06      -14.85     14.85 o 
   8   7   5       70.55       69.39     19.37 o 
   9   7   5       19.48      -17.31     17.31 o 
  -8   8   5        0.00        0.04     16.35 o 
  -7   8   5        1.43        1.79     15.91 o 
  -6   8   5      243.39      295.48     25.72 o 
  -5   8   5        6.70        8.74     12.34 o 
  -4   8   5     1347.90     1440.59    101.68 o 
  -3   8   5      127.09      138.03     15.36 o 
  -2   8   5     1257.37     1306.50     92.70 o 
  -1   8   5      107.00      127.16     14.01 o 
   0   8   5      691.05      681.87     49.75 o 
   1   8   5      157.19      173.15     16.67 o 
   2   8   5      509.62      522.05     39.32 o 
   3   8   5        4.04       -1.59      8.43 o 
   4   8   5      100.57      133.27     19.13 o 
   5   8   5       52.23       91.80     14.26 o 
   6   8   5       19.75       28.29     13.56 o 
   7   8   5      158.60      134.60     23.24 o 
   8   8   5      252.83      218.39     29.42 o 
  -7   9   5        4.57      -14.18     16.41 o 
  -6   9   5       46.61       58.83     15.22 o 
  -5   9   5      109.86      115.49     16.84 o 
  -4   9   5      242.94      290.35     25.76 o 
  -3   9   5       38.43       17.21     10.82 o 
  -2   9   5       47.62       36.42     14.71 o 
  -1   9   5      965.58      924.78     77.11 o 
   0   9   5       62.81       85.98     14.06 o 
   1   9   5      180.20      196.91     19.08 o 
   2   9   5       46.37       19.87     10.95 o 
   3   9   5       34.63       26.14     11.65 o 
   4   9   5      225.02      268.05     52.27 o 
   5   9   5      762.72      687.08    149.84 o 
   6   9   5      115.82       99.90     16.31 o 
   7   9   5        3.99      -17.22     17.22 o 
  -6  10   5       39.27       39.54     14.84 o 
  -5  10   5       23.55       17.21     16.06 o 
  -4  10   5        3.18       -2.16     14.29 o 
  -3  10   5       48.50       37.21     18.39 o 
  -2  10   5      696.29      780.37     86.00 o 
  -1  10   5      213.61      196.78     30.20 o 
   0  10   5     1673.76     1876.31    198.34 o 
   1  10   5       12.72       11.83     12.47 o 
   2  10   5        1.67        3.81     12.25 o 
   3  10   5       98.34      134.29     18.70 o 
   4  10   5       11.41        6.51     14.50 o 
   5  10   5       12.49      -15.14     15.14 o 
   6  10   5       40.58       24.06     19.62 o 
  -5  11   5       55.24       66.48     19.27 o 
  -4  11   5      583.63      785.14    146.33 o 
  -3  11   5        4.47       -7.94     16.20 o 
  -2  11   5       26.40       18.78     20.24 o 
  -1  11   5      131.14      145.14     38.00 o 
   0  11   5     1115.77     1210.16    129.60 o 
   1  11   5      194.67      166.07     21.99 o 
   2  11   5      525.30      584.78     83.59 o 
   3  11   5      106.00      119.49     30.72 o 
   4  11   5       26.96       -3.88     21.74 o 
  -2  12   5       16.70       14.09     15.58 o 
  -1  12   5      157.28      181.82     39.66 o 
   0  12   5      125.37      138.13     34.27 o 
   1  12   5      107.10       47.41     24.24 o 
   2  12   5        4.43       -5.24     16.34 o 
 -10   0   6     1515.94     1947.76    335.89 o 
  -8   0   6      175.55      216.48     29.80 o 
  -6   0   6       74.70       62.97     14.69 o 
  -4   0   6     4976.50     4758.59    403.85 o 
  -2   0   6      167.20      273.43     24.96 o 
   0   0   6    11430.74    10693.51    904.94 o 
   2   0   6     3219.65     3054.46    291.68 o 
   4   0   6     1675.76     1545.64    131.75 o 
   6   0   6     5248.28     5098.55    433.10 o 
   8   0   6      118.88      107.24     21.09 o 
  10   0   6        8.90      -11.10     16.83 o 
 -11   1   6       11.86       25.46     15.37 o 
 -10   1   6       62.83       57.17     19.07 o 
  -9   1   6       42.52       51.99     14.05 o 
  -8   1   6      327.08      360.88     34.09 o 
  -7   1   6       65.07       64.69     11.57 o 
  -6   1   6        3.62       -3.28     10.71 o 
  -5   1   6      316.92      394.50     24.45 o 
  -4   1   6      281.84      272.78     17.86 o 
  -3   1   6      368.07      336.37     21.38 o 
  -2   1   6     9837.43    10053.63    640.85 o 
  -1   1   6      168.48      146.61     11.52 o 
   0   1   6     5455.85     5075.62    347.37 o 
   1   1   6      217.18      231.35     15.91 o 
   2   1   6      795.54      763.12     49.02 o 
   3   1   6     3141.40     3128.18    198.29 o 
   4   1   6      119.52      132.86     10.39 o 
   5   1   6     1409.46     1429.04     86.35 o 
   6   1   6        8.97        6.50      5.66 o 
   7   1   6       28.75       22.80     10.05 o 
   8   1   6        2.75      -10.91     10.91 o 
   9   1   6       52.74       25.72     11.98 o 
  10   1   6        6.58      -14.02     14.02 o 
 -11   2   6       18.51       20.80     16.51 o 
 -10   2   6        1.04       -2.67     16.34 o 
  -9   2   6       15.50       25.82     13.53 o 
  -8   2   6       42.15       59.16     12.76 o 
  -7   2   6        3.61       13.27      9.60 o 
  -6   2   6      452.42      482.13     30.08 o 
  -5   2   6       26.73       10.86      6.94 o 
  -4   2   6     4135.81     4129.03    247.31 o 
  -3   2   6      686.60      654.86     43.13 o 
  -2   2   6      381.43      366.92     24.21 o 
  -1   2   6        0.80       13.66      5.03 o 
   0   2   6       18.92       -0.03      4.72 o 
   1   2   6       66.71       59.66      6.43 o 
   2   2   6     5585.90     5280.21    333.05 o 
   3   2   6      551.50      446.00     28.97 o 
   4   2   6       82.69      112.09      9.55 o 
   5   2   6      540.19      530.45     33.05 o 
   6   2   6       18.72       28.93      6.56 o 
   7   2   6      164.58      200.45     18.44 o 
   8   2   6      384.33      353.80     29.97 o 
   9   2   6      720.30      763.36     78.59 o 
  10   2   6        3.09        6.76     13.95 o 
 -10   3   6      129.83      111.15     22.64 o 
  -9   3   6        0.00      -10.71     11.97 o 
  -8   3   6      128.40      117.06     16.99 o 
  -7   3   6      791.48      808.40     64.47 o 
  -6   3   6      490.65      507.26     33.81 o 
  -5   3   6      126.60      134.78     11.47 o 
  -4   3   6     4081.84     4376.77    300.33 o 
  -3   3   6      682.76      624.05     41.42 o 
  -2   3   6        1.53       -4.40      4.40 o 
  -1   3   6      526.48      404.03     26.50 o 
   0   3   6     4410.76     4145.74    265.16 o 
   1   3   6     2818.84     2647.30    180.57 o 
   2   3   6    10339.13     9856.76    620.79 o 
   3   3   6     2046.58     1846.12    117.12 o 
   4   3   6     6462.42     6126.47    367.35 o 
   5   3   6      491.87      483.53     30.37 o 
   6   3   6      143.14      148.27     12.98 o 
   7   3   6      494.50      531.77     40.80 o 
   8   3   6      433.25      446.30     51.24 o 
   9   3   6       95.35       91.95     17.23 o 
  10   3   6       44.02       38.16     15.41 o 
 -10   4   6      139.70      126.38     34.91 o 
  -9   4   6      342.11      360.80     63.32 o 
  -8   4   6     1073.07     1160.18    106.01 o 
  -7   4   6      189.95      219.11     20.93 o 
  -6   4   6     1005.86     1032.59     63.60 o 
  -5   4   6     2052.58     2033.05    132.04 o 
  -4   4   6       47.74       75.61     10.99 o 
  -3   4   6        6.32       13.07      5.88 o 
  -2   4   6        8.58       -0.63      5.68 o 
  -1   4   6     1177.19     1120.25     77.89 o 
   0   4   6     3811.55     3428.20    219.62 o 
   1   4   6      511.56      425.86     27.04 o 
   2   4   6     5135.76     4801.51    287.82 o 
   3   4   6     1328.75     1224.19     74.54 o 
   4   4   6      408.54      465.65     29.55 o 
   5   4   6        0.03       -6.00      6.00 o 
   6   4   6      151.92      151.19     12.93 o 
   7   4   6      319.20      317.90     27.42 o 
   8   4   6      155.58      138.10     19.29 o 
   9   4   6      103.39       82.35     17.49 o 
  10   4   6      251.62      189.55     50.45 o 
 -10   5   6      401.66      319.45     43.51 o 
  -9   5   6        7.84       27.74     17.57 o 
  -8   5   6       52.01       55.84     25.45 o 
  -7   5   6      244.64      312.60     34.08 o 
  -6   5   6      546.94      606.19     45.10 o 
  -5   5   6       21.91       29.25      7.97 o 
  -4   5   6      123.01      158.01     15.21 o 
  -3   5   6      555.53      602.68     44.01 o 
  -2   5   6      187.27      230.42     21.13 o 
  -1   5   6      166.45      167.15     16.14 o 
   0   5   6     2006.27     1765.97    113.78 o 
   1   5   6      667.12      579.88     36.02 o 
   2   5   6       37.75       52.34      8.16 o 
   3   5   6      209.27      228.38     15.64 o 
   4   5   6       39.87       46.37      7.75 o 
   5   5   6        1.57       -6.67      6.67 o 
   6   5   6      199.90      191.58     20.28 o 
   7   5   6      121.88      143.16     20.66 o 
   8   5   6        3.19       17.07     15.07 o 
   9   5   6       24.77       48.22     17.92 o 
  -9   6   6      139.27      122.54     32.02 o 
  -8   6   6      137.44      149.95     24.29 o 
  -7   6   6     1137.64     1299.89    117.82 o 
  -6   6   6      143.59      120.54     15.08 o 
  -5   6   6      930.91     1012.50     72.52 o 
  -4   6   6      123.91      160.90     15.61 o 
  -3   6   6      622.16      654.11     47.62 o 
  -2   6   6     1573.55     1592.67    112.54 o 
  -1   6   6      113.21      141.65     20.83 o 
   0   6   6      311.26      342.20     24.11 o 
   1   6   6       27.05       19.06      6.19 o 
   2   6   6      101.50      103.45      9.95 o 
   3   6   6        8.35       -4.43      6.47 o 
   4   6   6       36.46       27.24      7.86 o 
   5   6   6        0.65       -8.09      8.09 o 
   6   6   6      271.34      285.02     24.18 o 
   7   6   6       32.92       13.01     15.50 o 
   8   6   6        1.48        3.24     16.32 o 
   9   6   6       17.83        5.37     16.87 o 
  -9   7   6      301.59      238.68     31.81 o 
  -8   7   6      130.71      140.66     27.83 o 
  -7   7   6     1165.77     1361.16    141.13 o 
  -6   7   6       93.37       95.79     14.79 o 
  -5   7   6     1018.97     1096.10     78.45 o 
  -4   7   6      201.41      246.17     26.61 o 
  -3   7   6      323.08      412.22     31.53 o 
  -2   7   6      883.03      916.12     65.81 o 
  -1   7   6       23.81       37.89      8.67 o 
   0   7   6       14.95       19.78      8.55 o 
   1   7   6      418.45      418.78     26.59 o 
   2   7   6       50.81       59.22     11.01 o 
   3   7   6       63.09       63.31     10.14 o 
   4   7   6      172.21      150.09     14.67 o 
   5   7   6       16.01       -2.81     10.12 o 
   6   7   6        4.22      -10.37     10.37 o 
   7   7   6        7.63      -15.90     15.90 o 
   8   7   6       18.78       34.00     17.50 o 
  -8   8   6      264.47      312.62     36.16 o 
  -7   8   6      405.10      528.95     60.55 o 
  -6   8   6      136.36      171.49     19.28 o 
  -5   8   6      237.70      296.34     25.89 o 
  -4   8   6        8.95       -8.86     10.04 o 
  -3   8   6        7.58       16.13      9.88 o 
  -2   8   6        4.86       -9.06      9.06 o 
  -1   8   6        8.63       -2.77     12.47 o 
   0   8   6        9.73       -7.35      9.29 o 
   1   8   6      133.63      142.48     14.74 o 
   2   8   6       75.44      100.64     13.33 o 
   3   8   6     1037.07     1020.42     67.29 o 
   4   8   6       84.20       86.71     13.52 o 
   5   8   6      884.77      845.91     60.79 o 
   6   8   6        6.14       -1.89     11.30 o 
   7   8   6      178.83      172.18     26.09 o 
   8   8   6       57.45       42.46     19.75 o 
  -7   9   6        8.83       25.38     18.28 o 
  -6   9   6        5.22       -1.51     12.78 o 
  -5   9   6      218.70      292.29     36.86 o 
  -4   9   6       23.47       -9.17     11.75 o 
  -3   9   6      765.65      831.85     67.46 o 
  -2   9   6        0.50       -8.24     12.56 o 
  -1   9   6      121.38      125.67     17.15 o 
   0   9   6       42.30       34.01     12.29 o 
   1   9   6      344.84      410.15     52.28 o 
   2   9   6        0.33       -2.07     10.04 o 
   3   9   6       35.74       30.46     16.06 o 
   4   9   6       52.13       48.78     15.26 o 
   5   9   6       11.94        3.73     12.04 o 
   6   9   6       81.30       74.22     15.87 o 
   7   9   6       25.80       27.86     19.04 o 
  -6  10   6      110.21       79.33     25.06 o 
  -5  10   6      216.98      237.40     37.97 o 
  -4  10   6       27.44       20.97     15.44 o 
  -3  10   6       77.25       92.26     20.97 o 
  -2  10   6     1250.87     1471.21    153.88 o 
  -1  10   6      470.08      634.16     72.26 o 
   0  10   6      916.29     1051.63    112.84 o 
   1  10   6      819.71      931.64    101.05 o 
   2  10   6      139.89      110.46     33.27 o 
   3  10   6       31.70       11.17     14.99 o 
   4  10   6       54.88       45.52     17.41 o 
   5  10   6      232.42      195.04     29.56 o 
   6  10   6       11.74       10.07     19.11 o 
  -4  11   6       11.25      -15.28     15.28 o 
  -3  11   6        6.52      -15.18     16.05 o 
  -2  11   6      336.84      382.72     68.52 o 
  -1  11   6        0.14       -9.95     13.59 o 
   0  11   6      285.03      303.81     54.11 o 
   1  11   6      142.27       86.39     23.41 o 
   2  11   6      182.58      177.90     38.50 o 
   3  11   6      436.29      384.80    106.14 o 
   4  11   6       14.53        6.62     16.85 o 
  -2  12   6       10.19       16.53     17.42 o 
  -1  12   6       19.46       -0.29     14.98 o 
   0  12   6       70.00       46.58     23.97 o 
   1  12   6        1.84        2.07     16.52 o 
 -11   0   7        2.89      -21.23     21.23 o 
  -9   0   7       12.66       15.68     19.00 o 
  -7   0   7        5.18        1.72     12.73 o 
  -5   0   7      179.34      221.92     21.97 o 
  -3   0   7     1939.48     2000.17    169.76 o 
  -1   0   7       87.21       96.35     12.31 o 
   1   0   7      986.17      891.98     86.75 o 
   3   0   7     1209.48     1030.00     87.65 o 
   5   0   7       47.51      103.77     14.60 o 
   7   0   7     2423.66     2639.83    265.62 o 
   9   0   7      193.07      249.52     49.11 o 
 -11   1   7       13.80       -1.49     15.38 o 
 -10   1   7       66.49       75.31     16.83 o 
  -9   1   7       15.36       20.44     12.46 o 
  -8   1   7       49.03       51.72     13.04 o 
  -7   1   7     1758.34     1954.84    139.89 o 
  -6   1   7       30.45       28.85      7.06 o 
  -5   1   7      277.79      294.22     19.77 o 
  -4   1   7     2229.54     2167.38    130.57 o 
  -3   1   7       37.38       37.91      6.69 o 
  -2   1   7      196.75      238.19     17.02 o 
  -1   1   7       51.91       51.11      6.09 o 
   0   1   7     4924.16     4736.65    300.01 o 
   1   1   7     1643.59     1465.62     93.65 o 
   2   1   7      316.72      338.95     22.92 o 
   3   1   7      875.95      899.58     57.78 o 
   4   1   7     3534.21     3382.99    202.44 o 
   5   1   7      103.42      100.14      9.42 o 
   6   1   7      539.37      559.70     37.87 o 
   7   1   7      288.28      313.32     26.73 o 
   8   1   7      103.96       99.94     14.44 o 
   9   1   7       57.37       22.59     13.87 o 
  10   1   7      193.62      218.04     36.68 o 
 -11   2   7        3.43       15.51     18.39 o 
 -10   2   7       37.65       33.58     16.67 o 
  -9   2   7      166.69      155.34     19.01 o 
  -8   2   7      357.12      326.79     28.34 o 
  -7   2   7       27.64       47.69     11.32 o 
  -6   2   7      583.50      617.79     38.69 o 
  -5   2   7      191.28      216.44     15.27 o 
  -4   2   7     3759.64     3731.56    240.06 o 
  -3   2   7      116.66      129.33     11.33 o 
  -2   2   7     1947.00     2026.32    129.46 o 
  -1   2   7       41.40       46.78      6.42 o 
   0   2   7      890.63      822.45     57.58 o 
   1   2   7     4737.70     4661.04    294.74 o 
   2   2   7     6677.13     6341.38    399.96 o 
   3   2   7        2.36       -0.21      5.50 o 
   4   2   7      355.75      329.37     21.41 o 
   5   2   7      615.22      655.26     40.60 o 
   6   2   7      425.15      452.19     29.33 o 
   7   2   7      650.85      679.47     51.25 o 
   8   2   7      778.55      760.37     60.76 o 
   9   2   7       53.99       53.74     15.40 o 
  10   2   7      224.32      203.40     34.00 o 
 -10   3   7      253.48      202.01     53.36 o 
  -9   3   7      250.11      243.56     51.05 o 
  -8   3   7        0.47       -8.44     11.18 o 
  -7   3   7       75.85       72.27     12.39 o 
  -6   3   7      101.39       84.80      9.40 o 
  -5   3   7      666.91      688.24     42.87 o 
  -4   3   7       31.85       42.88      7.18 o 
  -3   3   7     1456.84     1553.24    100.64 o 
  -2   3   7      778.68      762.91     53.69 o 
  -1   3   7      566.71      517.74     41.16 o 
   0   3   7    19055.19    19622.06   1357.20 o 
   1   3   7       17.69       17.65      5.49 o 
   2   3   7       93.20      120.11     10.80 o 
   3   3   7      144.80      184.78     14.19 o 
   4   3   7      142.57      188.36     13.75 o 
   5   3   7       76.92       54.52      8.66 o 
   6   3   7       11.13       15.69      7.66 o 
   7   3   7      296.85      311.48     28.54 o 
   8   3   7       60.16       44.62     13.70 o 
   9   3   7      181.81      152.19     23.00 o 
  10   3   7      258.37      224.36     32.31 o 
 -10   4   7       81.90       47.74     19.64 o 
  -9   4   7      314.65      295.61     34.07 o 
  -8   4   7      146.11      140.66     22.09 o 
  -7   4   7      134.23      166.45     19.35 o 
  -6   4   7       88.69      107.24     10.52 o 
  -5   4   7      850.81      878.59     57.57 o 
  -4   4   7        0.20       -4.00      5.43 o 
  -3   4   7     1073.29     1113.18     77.30 o 
  -2   4   7     1718.96     1827.43    127.52 o 
  -1   4   7     3184.54     2869.93    218.71 o 
   0   4   7      831.16      801.99     52.61 o 
   1   4   7      183.38      187.42     14.25 o 
   2   4   7      292.76      269.88     19.02 o 
   3   4   7     2535.44     2371.34    162.93 o 
   4   4   7     1520.72     1497.11     96.31 o 
   5   4   7     2477.28     2495.27    159.44 o 
   6   4   7      199.98      185.77     16.02 o 
   7   4   7      322.20      309.40     29.33 o 
   8   4   7        0.93      -13.80     13.80 o 
   9   4   7       16.66       12.41     14.13 o 
  10   4   7        9.38       -3.42     19.89 o 
 -10   5   7       28.23       33.85     18.54 o 
  -9   5   7      298.82      254.54     32.69 o 
  -8   5   7      159.43      159.29     24.65 o 
  -7   5   7     1059.65     1183.70    127.40 o 
  -6   5   7       72.72       64.09     11.29 o 
  -5   5   7       37.41       30.85      8.95 o 
  -4   5   7     1798.56     1888.64    133.02 o 
  -3   5   7      781.38      813.26     52.17 o 
  -2   5   7      454.88      434.87     28.24 o 
  -1   5   7      300.27      303.28     23.70 o 
   0   5   7      487.02      465.14     30.32 o 
   1   5   7      580.00      586.78     36.85 o 
   2   5   7       41.70       14.49      6.33 o 
   3   5   7       75.92       65.95      8.32 o 
   4   5   7       18.49       25.17      7.00 o 
   5   5   7        9.06        0.13      8.00 o 
   6   5   7      725.32      782.44     51.99 o 
   7   5   7      700.09      698.95     63.66 o 
   8   5   7      367.52      341.55     39.26 o 
   9   5   7       15.16       -2.05     16.63 o 
  -9   6   7      178.37      184.34     27.84 o 
  -8   6   7       61.59       36.67     17.80 o 
  -7   6   7      360.95      369.14     45.01 o 
  -6   6   7      215.83      236.51     21.28 o 
  -5   6   7       25.90       28.35     10.09 o 
  -4   6   7       48.29       42.30      9.68 o 
  -3   6   7        5.17        2.72      7.90 o 
  -2   6   7     1779.94     1875.40    131.77 o 
  -1   6   7       88.68      109.42     12.08 o 
   0   6   7     1388.92     1290.14     84.46 o 
   1   6   7       33.36       13.64      6.00 o 
   2   6   7      469.72      492.68     31.33 o 
   3   6   7      578.04      567.35     38.71 o 
   4   6   7       19.32        8.15      9.05 o 
   5   6   7      237.04      263.31     22.73 o 
   6   6   7        0.92        2.98     10.33 o 
   7   6   7       28.57       -5.03     15.79 o 
   8   6   7       18.21       19.79     16.84 o 
   9   6   7      131.89       56.46     33.51 o 
  -9   7   7       37.87       47.64     19.69 o 
  -8   7   7       34.50       28.85     17.51 o 
  -7   7   7     1093.57     1192.03    124.42 o 
  -6   7   7      233.60      254.78     23.19 o 
  -5   7   7      323.84      410.25     32.60 o 
  -4   7   7        1.38       -6.91      9.11 o 
  -3   7   7      237.86      323.59     26.82 o 
  -2   7   7     1234.34     1322.39     93.99 o 
  -1   7   7        0.39        0.25      7.40 o 
   0   7   7       62.91       69.81     10.39 o 
   1   7   7       79.16       69.31     11.06 o 
   2   7   7        6.05        2.21      6.67 o 
   3   7   7      193.88      178.02     15.82 o 
   4   7   7       95.48       97.28     13.55 o 
   5   7   7       60.60       60.30     12.40 o 
   6   7   7       46.99       68.62     13.52 o 
   7   7   7      145.38      178.46     34.89 o 
   8   7   7        1.92        3.30     16.59 o 
  -8   8   7        9.79        2.56     17.46 o 
  -7   8   7      371.82      395.93     43.27 o 
  -6   8   7       70.30       70.35     14.36 o 
  -5   8   7       91.10       86.71     14.53 o 
  -4   8   7      602.54      700.15     54.70 o 
  -3   8   7        0.01       -4.01     10.41 o 
  -2   8   7      907.87      850.26     68.08 o 
  -1   8   7      141.37      118.35     17.12 o 
   0   8   7      870.14      840.38     61.10 o 
   1   8   7      793.45      695.62     56.18 o 
   2   8   7      175.46      158.38     16.27 o 
   3   8   7      995.19      963.51     67.38 o 
   4   8   7      479.46      499.09     56.60 o 
   5   8   7      163.49      172.09     18.59 o 
   6   8   7       17.29        6.16     12.45 o 
   7   8   7      224.15      216.13     28.41 o 
   8   8   7        6.03        7.69     28.20 o 
  -7   9   7       67.21       69.38     20.42 o 
  -6   9   7        3.70        5.58     12.97 o 
  -5   9   7      183.28      168.96     20.36 o 
  -4   9   7       98.31      119.17     21.17 o 
  -3   9   7      279.77      317.69     46.45 o 
  -2   9   7      625.41      505.18     78.22 o 
  -1   9   7      173.79      149.91     18.45 o 
   0   9   7      711.51      617.91     73.80 o 
   1   9   7       55.36       48.15     13.08 o 
   2   9   7      622.67      521.50    117.62 o 
   3   9   7       25.52       22.06     14.72 o 
   4   9   7       90.39       96.49     16.89 o 
   5   9   7      258.43      265.50     24.87 o 
   6   9   7        0.53      -11.94     13.57 o 
   7   9   7      188.50      135.36     24.70 o 
  -6  10   7       30.11       37.36     16.84 o 
  -5  10   7      271.52      243.74     24.32 o 
  -4  10   7        0.04      -14.52     14.52 o 
  -3  10   7        7.63      -13.61     13.61 o 
  -2  10   7        0.56      -13.22     13.22 o 
  -1  10   7       32.71        8.76     12.77 o 
   0  10   7      379.04      390.31     54.36 o 
   1  10   7      139.99      126.36     45.16 o 
   2  10   7      131.26       90.98     18.39 o 
   3  10   7        4.96       28.33     15.89 o 
   4  10   7       93.11       83.77     19.41 o 
   5  10   7       21.54       10.54     16.56 o 
  -4  11   7      174.83      231.26     55.76 o 
  -3  11   7        7.21       15.49     16.08 o 
  -2  11   7       28.25       24.06     15.03 o 
  -1  11   7      488.47      691.78     79.65 o 
   0  11   7       12.89       22.22     15.75 o 
   1  11   7      279.98      263.22     64.34 o 
   2  11   7       60.80       69.01     18.59 o 
   3  11   7       30.16       11.70     17.90 o 
   4  11   7      157.78      136.70     41.00 o 
  -1  12   7        7.80        0.77     16.22 o 
   0  12   7       11.76       -1.46     18.41 o 
   1  12   7      146.70      104.52     90.68 o 
 -10   0   8      146.29      109.11     26.13 o 
  -8   0   8        2.03       -0.92     15.71 o 
  -6   0   8        3.96        0.83     12.45 o 
  -4   0   8     6567.97     6757.52    573.62 o 
  -2   0   8    14147.95    16199.75   1612.40 o 
   0   0   8    13672.05    13820.66   1167.79 o 
   2   0   8     1768.99     1768.62    169.94 o 
   4   0   8     4703.69     4302.28    361.37 o 
   6   0   8      440.68      381.66     35.82 o 
   8   0   8      109.59       87.54     20.01 o 
  10   0   8      222.37      220.31     41.99 o 
 -11   1   8       16.75       -1.84     19.61 o 
 -10   1   8       30.88       12.54     15.18 o 
  -9   1   8      104.94      130.60     17.96 o 
  -8   1   8     1245.33     1339.80     96.82 o 
  -7   1   8      204.35      228.02     20.93 o 
  -6   1   8       35.48       38.98      6.95 o 
  -5   1   8       19.60       24.78      5.93 o 
  -4   1   8     3337.69     3206.13    206.49 o 
  -3   1   8      486.39      502.14     33.17 o 
  -2   1   8     4848.22     5136.40    328.19 o 
  -1   1   8      199.96      224.11     15.96 o 
   0   1   8        5.86       15.42      4.68 o 
   1   1   8       88.55      103.18      9.54 o 
   2   1   8      459.66      466.54     30.96 o 
   3   1   8      549.45      562.67     36.59 o 
   4   1   8      688.72      745.98     45.91 o 
   5   1   8      195.71      214.13     15.72 o 
   6   1   8      147.64      164.71     13.46 o 
   7   1   8      448.88      473.04     37.06 o 
   8   1   8      358.91      371.03     42.01 o 
   9   1   8       65.15       30.99     15.98 o 
  10   1   8       24.89       22.82     17.36 o 
 -10   2   8       78.77       74.53     18.78 o 
  -9   2   8        2.53      -12.44     12.44 o 
  -8   2   8      227.61      240.25     23.26 o 
  -7   2   8      259.16      254.37     22.62 o 
  -6   2   8      109.76      138.77     11.74 o 
  -5   2   8       14.53       10.86      5.69 o 
  -4   2   8      769.22      819.69     58.57 o 
  -3   2   8      955.03      968.36     62.76 o 
  -2   2   8    19536.62    21523.28   1373.89 o 
  -1   2   8       60.41       68.30      7.61 o 
   0   2   8       16.57       58.21      7.57 o 
   1   2   8      478.52      441.55     29.44 o 
   2   2   8     1038.51      930.17     60.06 o 
   3   2   8     1491.26     1657.76    105.76 o 
   4   2   8     1365.60     1366.43     87.82 o 
   5   2   8     1879.32     1986.48    126.18 o 
   6   2   8      890.19      917.21     60.08 o 
   7   2   8      909.10      905.11     71.91 o 
   8   2   8       11.98        9.45     12.70 o 
   9   2   8       84.11       94.38     17.46 o 
  10   2   8      278.90      294.74     37.67 o 
 -10   3   8        7.40        8.82     18.27 o 
  -9   3   8      140.84      154.24     23.30 o 
  -8   3   8        2.25      -12.91     15.25 o 
  -7   3   8       72.78       71.26     12.15 o 
  -6   3   8       10.94       16.15      6.93 o 
  -5   3   8        0.23       -5.52      5.52 o 
  -4   3   8     1158.95     1216.70     79.32 o 
  -3   3   8       51.25       34.78      8.86 o 
  -2   3   8     5155.11     5349.90    341.76 o 
  -1   3   8     1756.88     1580.70    101.13 o 
   0   3   8        0.47       -5.33      5.33 o 
   1   3   8     2539.53     2387.42    164.03 o 
   2   3   8      957.44      888.05     57.29 o 
   3   3   8      734.44      733.05     48.03 o 
   4   3   8      116.86      181.53     14.77 o 
   5   3   8      760.16      701.81     42.58 o 
   6   3   8      404.73      426.75     29.01 o 
   7   3   8      715.39      807.97     65.20 o 
   8   3   8        5.23       14.04     17.12 o 
   9   3   8      142.46      131.65     25.15 o 
  10   3   8        6.00        8.24     15.34 o 
 -10   4   8       36.00       37.51     19.26 o 
  -9   4   8        4.47       25.27     17.61 o 
  -8   4   8     1159.23     1292.58    175.51 o 
  -7   4   8       12.43        2.50     10.95 o 
  -6   4   8      165.83      165.79     17.19 o 
  -5   4   8       91.58      100.94     10.54 o 
  -4   4   8      893.78      935.15     66.39 o 
  -3   4   8      399.25      414.55     28.63 o 
  -2   4   8       85.98      103.28     10.36 o 
  -1   4   8      333.57      367.56     28.05 o 
   0   4   8       11.33       11.36      5.40 o 
   1   4   8      165.14      176.54     14.09 o 
   2   4   8      168.23      174.80     13.94 o 
   3   4   8      304.03      269.65     20.03 o 
   4   4   8      990.52      943.97     61.44 o 
   5   4   8     1849.50     1891.44    121.46 o 
   6   4   8        8.88       -5.78      8.27 o 
   7   4   8      978.79     1025.20     81.53 o 
   8   4   8      282.44      261.11     27.21 o 
   9   4   8       70.14       43.52     15.86 o 
 -10   5   8        0.98       -0.77     21.74 o 
  -9   5   8       10.04       19.68     17.21 o 
  -8   5   8       24.62        8.32     15.45 o 
  -7   5   8     1350.21     1524.17    162.53 o 
  -6   5   8      222.07      236.09     20.34 o 
  -5   5   8      125.53      124.32     13.79 o 
  -4   5   8        0.22        2.02      6.02 o 
  -3   5   8      654.84      712.48     47.02 o 
  -2   5   8       24.54       24.90      6.81 o 
  -1   5   8        8.92        4.12      7.09 o 
   0   5   8       71.51       57.81      7.65 o 
   1   5   8      105.15      106.50     10.37 o 
   2   5   8      204.84      227.74     17.16 o 
   3   5   8      579.16      562.40     36.63 o 
   4   5   8      225.45      223.25     18.09 o 
   5   5   8      133.72      170.29     18.00 o 
   6   5   8      121.62      115.37     13.28 o 
   7   5   8      472.51      480.63     41.85 o 
   8   5   8       28.32        8.04     20.72 o 
   9   5   8      229.02      157.49     25.09 o 
  -9   6   8      402.46      323.92     56.95 o 
  -8   6   8       54.09       50.08     18.65 o 
  -7   6   8      128.75       91.30     19.35 o 
  -6   6   8       54.04       58.49     13.86 o 
  -5   6   8      446.09      533.29     39.41 o 
  -4   6   8      402.08      509.59     38.54 o 
  -3   6   8       13.52       21.57      8.57 o 
  -2   6   8       41.83       27.23     12.04 o 
  -1   6   8      683.19      644.83     47.34 o 
   0   6   8        0.11       -0.26      5.90 o 
   1   6   8      928.51      876.75     58.15 o 
   2   6   8        7.71        3.11      6.18 o 
   3   6   8        0.28       -5.45      7.55 o 
   4   6   8        1.65        3.38      8.27 o 
   5   6   8      104.57       90.72     12.17 o 
   6   6   8       16.32       -1.90     10.63 o 
   7   6   8       12.72       11.74     15.69 o 
   8   6   8      149.76      192.49     26.51 o 
   9   6   8        6.09      -16.99     17.98 o 
  -9   7   8        2.86      -11.11     22.18 o 
  -8   7   8      113.81      142.33     24.90 o 
  -7   7   8        1.95        3.29     16.18 o 
  -6   7   8      319.08      326.41     27.78 o 
  -5   7   8      718.90      794.96     58.48 o 
  -4   7   8      455.99      474.01     36.27 o 
  -3   7   8       33.79       44.48     10.01 o 
  -2   7   8      129.42      156.73     24.65 o 
  -1   7   8      430.80      442.22     35.93 o 
   0   7   8      668.29      652.23     47.70 o 
   1   7   8      303.95      284.41     22.67 o 
   2   7   8      884.69      871.83     57.42 o 
   3   7   8      321.12      354.27     29.49 o 
   4   7   8     1627.62     1691.17    117.40 o 
   5   7   8       35.61       39.18     12.00 o 
   6   7   8       14.00      -11.51     11.51 o 
   7   7   8       47.49        1.76     16.43 o 
   8   7   8       17.37        8.78     29.11 o 
  -8   8   8        0.03       11.13     17.80 o 
  -7   8   8       74.94       94.18     21.19 o 
  -6   8   8        9.99        7.96     16.82 o 
  -5   8   8       46.23       49.31     12.94 o 
  -4   8   8     1398.45     1464.58    103.61 o 
  -3   8   8      338.41      353.80     28.35 o 
  -2   8   8     1701.95     1762.11    122.61 o 
  -1   8   8        0.23        2.10      8.59 o 
   0   8   8      421.88      415.48     53.05 o 
   1   8   8       90.60       75.29     13.11 o 
   2   8   8       13.47       -4.48     24.61 o 
   3   8   8      130.99      169.66     17.11 o 
   4   8   8       41.67       45.34     12.85 o 
   5   8   8       72.13       83.74     14.80 o 
   6   8   8       12.90       12.25     14.06 o 
   7   8   8        1.70      -10.23     16.28 o 
  -7   9   8        2.52       -2.73     17.28 o 
  -6   9   8       56.62       75.98     16.02 o 
  -5   9   8      114.93      146.58     18.34 o 
  -4   9   8      134.56      122.59     23.04 o 
  -3   9   8      147.95      142.29     20.64 o 
  -2   9   8     1602.40     1843.58    165.58 o 
  -1   9   8      246.82      253.61     33.63 o 
   0   9   8       17.78       25.07     11.71 o 
   1   9   8      845.22      726.25     62.99 o 
   2   9   8      165.54      195.55     24.17 o 
   3   9   8       16.72       11.33     15.91 o 
   4   9   8      425.92      394.71     39.42 o 
   5   9   8        9.05       12.08     13.19 o 
   6   9   8        0.04       -2.20     13.53 o 
  -6  10   8       53.03       65.29     19.63 o 
  -5  10   8       85.04       73.34     16.18 o 
  -4  10   8        1.20      -14.66     15.12 o 
  -3  10   8        2.86        3.73     15.57 o 
  -2  10   8        7.67       -7.16     13.36 o 
  -1  10   8      194.00      207.35     45.00 o 
   0  10   8      258.74      277.70     57.77 o 
   1  10   8      260.40      270.61     53.05 o 
   2  10   8      526.74      376.73     90.01 o 
   3  10   8       31.33        2.89     15.15 o 
   4  10   8       19.79       -1.13     15.79 o 
   5  10   8        4.78        7.80     16.61 o 
  -4  11   8        4.08      -17.28     17.28 o 
  -3  11   8       26.05        2.78     15.75 o 
  -2  11   8      222.52      186.38     44.27 o 
  -1  11   8        3.39       10.64     15.52 o 
   0  11   8        0.00      -12.04     14.17 o 
   1  11   8      307.28      250.65     53.24 o 
   2  11   8        7.72       -6.60     15.70 o 
   3  11   8      193.54      150.74     35.63 o 
  -9   0   9       57.58       63.91     20.82 o 
  -7   0   9       12.62       35.43     15.32 o 
  -5   0   9     1203.96     1233.53    106.54 o 
  -3   0   9     1919.98     1902.57    162.49 o 
  -1   0   9        0.07       -8.58      8.58 o 
   1   0   9     1860.13     2009.96    191.69 o 
   3   0   9     8593.74     9254.67    881.69 o 
   5   0   9     2398.82     2589.40    248.80 o 
   7   0   9       70.96       66.46     17.34 o 
   9   0   9     1286.89     1267.54    221.87 o 
 -10   1   9        2.38      -14.91     14.91 o 
  -9   1   9      582.88      457.20     41.56 o 
  -8   1   9        8.97       -8.92     13.38 o 
  -7   1   9      268.16      316.95     35.87 o 
  -6   1   9        5.90        3.47      8.26 o 
  -5   1   9        0.24        0.43      5.41 o 
  -4   1   9     8186.53     8562.05    548.94 o 
  -3   1   9      221.39      268.36     19.14 o 
  -2   1   9     4080.35     4347.03    278.33 o 
  -1   1   9       40.70       53.58      6.59 o 
   0   1   9      412.21      456.83     30.52 o 
   1   1   9      128.88      161.11     12.26 o 
   2   1   9     2053.98     2071.56    130.93 o 
   3   1   9     1934.46     1916.87    122.23 o 
   4   1   9      511.54      464.98     31.11 o 
   5   1   9     1229.67     1267.83     81.24 o 
   6   1   9      331.22      402.52     34.95 o 
   7   1   9      418.31      453.76     42.42 o 
   8   1   9       78.01       78.77     15.67 o 
   9   1   9        4.24        1.77     16.55 o 
  10   1   9      120.26      135.68     31.09 o 
 -10   2   9      236.60      200.27     25.54 o 
  -9   2   9      134.58      153.24     21.59 o 
  -8   2   9       63.15       64.26     14.10 o 
  -7   2   9      231.89      263.77     22.97 o 
  -6   2   9      899.58      938.03     57.25 o 
  -5   2   9       48.19       67.39      9.75 o 
  -4   2   9       17.70       11.85      7.12 o 
  -3   2   9     1656.14     1592.87    102.67 o 
  -2   2   9      667.14      686.75     44.84 o 
  -1   2   9        9.91       10.21      4.91 o 
   0   2   9       80.62       94.85      9.79 o 
   1   2   9      194.08      252.61     17.80 o 
   2   2   9      139.89      123.71     10.83 o 
   3   2   9      645.77      720.89     46.82 o 
   4   2   9     3011.06     3084.75    195.80 o 
   5   2   9      501.99      572.73     38.25 o 
   6   2   9     2294.35     2321.10    161.01 o 
   7   2   9      228.00      230.52     24.26 o 
   8   2   9       50.64       40.98     14.20 o 
   9   2   9     1055.52     1124.63    111.92 o 
  10   2   9       98.52       89.56     22.49 o 
 -10   3   9        3.08       26.94     22.60 o 
  -9   3   9      481.96      327.75     35.22 o 
  -8   3   9      156.72      153.15     20.34 o 
  -7   3   9       97.74      132.58     22.17 o 
  -6   3   9      237.27      300.37     21.79 o 
  -5   3   9      972.72     1037.02     68.05 o 
  -4   3   9      151.71      175.60     14.13 o 
  -3   3   9       69.37       82.23      9.94 o 
  -2   3   9       17.99        7.14      8.48 o 
  -1   3   9      843.81      694.46     46.01 o 
   0   3   9     2207.93     1927.98    132.49 o 
   1   3   9     1892.21     1659.97    114.15 o 
   2   3   9      134.55      161.32     13.16 o 
   3   3   9       68.50      113.73     13.33 o 
   4   3   9      800.56      816.88     53.49 o 
   5   3   9        4.75       -1.69      8.62 o 
   6   3   9      269.43      287.44     22.11 o 
   7   3   9        2.97      -11.67     11.67 o 
   8   3   9      139.95      171.23     22.95 o 
   9   3   9       86.23       93.72     23.20 o 
  10   3   9      115.01      141.78     27.72 o 
 -10   4   9       91.63      100.55     22.97 o 
  -9   4   9        0.37       -3.32     15.51 o 
  -8   4   9       65.96       44.52     17.32 o 
  -7   4   9       17.08        7.29     13.88 o 
  -6   4   9        0.03       -5.13      7.25 o 
  -5   4   9       88.89      117.85     14.58 o 
  -4   4   9      799.54      911.30     60.02 o 
  -3   4   9       93.61      102.54     11.36 o 
  -2   4   9      142.27      122.50     14.44 o 
  -1   4   9        2.24        2.92      5.39 o 
   0   4   9     8403.82     8309.66    567.60 o 
   1   4   9      367.73      352.95     24.73 o 
   2   4   9        9.20        7.39      6.75 o 
   3   4   9      489.25      445.65     30.34 o 
   4   4   9      116.90      136.31     13.07 o 
   5   4   9      342.85      381.66     27.60 o 
   6   4   9       33.82       41.19      9.81 o 
   7   4   9      445.41      431.38     37.38 o 
   8   4   9        9.71      -13.23     13.23 o 
   9   4   9       33.25       16.02     14.67 o 
  -9   5   9       11.93       -0.14     16.83 o 
  -8   5   9       26.06        7.60     15.11 o 
  -7   5   9       67.39       83.49     21.84 o 
  -6   5   9        0.94       -8.94      8.94 o 
  -5   5   9       29.80       36.10      9.77 o 
  -4   5   9       98.37      116.14     12.78 o 
  -3   5   9     1133.84     1142.58     81.50 o 
  -2   5   9       78.25       75.19     10.80 o 
  -1   5   9     1618.03     1510.71     97.34 o 
   0   5   9      511.53      485.15     32.75 o 
   1   5   9        0.89        0.83      6.66 o 
   2   5   9      169.04      172.15     14.24 o 
   3   5   9     1212.14     1163.21     75.11 o 
   4   5   9     2915.42     2975.65    204.80 o 
   5   5   9       59.51       78.30     11.22 o 
   6   5   9      209.01      250.13     20.70 o 
   7   5   9        2.44      -16.96     18.49 o 
   8   5   9      915.04      960.75    119.23 o 
   9   5   9       61.74       53.82     38.68 o 
  -9   6   9        8.53        1.05     16.93 o 
  -8   6   9       20.94       10.52     16.19 o 
  -7   6   9      700.18      762.84     72.00 o 
  -6   6   9     1010.18     1161.40     83.54 o 
  -5   6   9       52.05       54.63     13.60 o 
  -4   6   9      339.06      357.04     28.61 o 
  -3   6   9      617.08      650.05     47.60 o 
  -2   6   9       21.97       17.86      9.07 o 
  -1   6   9       67.30       55.11      8.56 o 
   0   6   9      961.50      899.54     59.05 o 
   1   6   9       42.74       37.30      7.37 o 
   2   6   9      501.07      507.29     34.10 o 
   3   6   9     2915.24     2848.62    181.61 o 
   4   6   9       62.09       61.07     11.30 o 
   5   6   9      680.17      678.13     44.62 o 
   6   6   9       31.85       45.17     12.24 o 
   7   6   9        4.62        0.63     33.03 o 
   8   6   9       76.50       50.23     24.52 o 
  -8   7   9       21.39       -0.71     17.81 o 
  -7   7   9      171.49      178.36     25.77 o 
  -6   7   9       13.71       19.05     11.88 o 
  -5   7   9     1887.22     2093.92    148.01 o 
  -4   7   9      250.77      255.84     24.97 o 
  -3   7   9        1.42       -0.74      8.68 o 
  -2   7   9      849.98      849.10     60.68 o 
  -1   7   9       11.61        8.60     10.22 o 
   0   7   9      282.38      252.87     23.05 o 
   1   7   9        2.32       -2.22      7.72 o 
   2   7   9      325.13      307.06     27.55 o 
   3   7   9      277.66      295.81     24.62 o 
   4   7   9        7.36        6.57     10.30 o 
   5   7   9      849.89      950.25     67.78 o 
   6   7   9      177.23      194.16     19.95 o 
   7   7   9       25.79       -8.13     16.29 o 
   8   7   9       36.88        4.89     18.33 o 
  -8   8   9        0.00       23.76     18.44 o 
  -7   8   9        4.22       10.23     18.23 o 
  -6   8   9       18.66       28.00     18.94 o 
  -5   8   9      338.70      369.08     30.60 o 
  -4   8   9       14.30        2.98     10.88 o 
  -3   8   9        1.05        1.90      9.76 o 
  -2   8   9        6.67        5.43      9.31 o 
  -1   8   9        7.97       -8.79      8.99 o 
   0   8   9      575.41      495.62     49.73 o 
   1   8   9     1169.10     1100.59     94.71 o 
   2   8   9      345.47      381.67     59.08 o 
   3   8   9       28.92       25.65     12.07 o 
   4   8   9       88.96      107.38     15.15 o 
   5   8   9      103.29      123.65     16.34 o 
   6   8   9       81.54       80.48     15.46 o 
   7   8   9       65.86       83.92     21.28 o 
  -7   9   9       10.28      -10.82     18.15 o 
  -6   9   9      134.92      126.19     18.12 o 
  -5   9   9       22.53       29.70     13.00 o 
  -4   9   9        0.06      -10.90     10.90 o 
  -3   9   9       63.82       46.05     16.17 o 
  -2   9   9        4.20        9.11     10.11 o 
  -1   9   9       57.92       54.66     13.60 o 
   0   9   9       72.60       79.98     16.58 o 
   1   9   9      510.71      535.00     77.73 o 
   2   9   9      144.90      115.64     19.24 o 
   3   9   9      566.37      541.93     99.23 o 
   4   9   9       64.63       54.22     17.24 o 
   5   9   9       40.03       41.92     15.37 o 
   6   9   9       69.73      112.11     18.98 o 
  -5  10   9       19.51       37.40     14.41 o 
  -4  10   9        7.21       -9.00     14.53 o 
  -3  10   9      107.57      125.77     27.02 o 
  -2  10   9       23.34        5.04     14.93 o 
  -1  10   9       28.89       20.57     21.56 o 
   0  10   9      522.30      565.40    120.16 o 
   1  10   9       80.94       62.34     16.33 o 
   2  10   9       78.44       38.60     17.45 o 
   3  10   9       28.06       29.64     16.13 o 
   4  10   9       63.38       69.06     18.64 o 
   5  10   9        2.57       -5.68     17.49 o 
  -3  11   9       58.14       16.57     16.41 o 
  -2  11   9      111.63       79.45     24.60 o 
  -1  11   9        0.03        0.01     15.56 o 
   0  11   9       99.06       59.90     19.06 o 
   1  11   9       29.11       18.26     17.30 o 
   2  11   9        2.69      -10.41     15.50 o 
   3  11   9      124.32      125.81     48.12 o 
 -10   0  10       26.53       30.89     22.91 o 
  -8   0  10       75.04       77.85     20.03 o 
  -6   0  10     2099.41     2296.45    196.45 o 
  -4   0  10      402.80      405.04     37.05 o 
  -2   0  10     2220.12     2347.43    230.70 o 
   0   0  10     1071.37     1239.20    104.50 o 
   2   0  10     4649.02     5122.62    489.22 o 
   4   0  10      123.69      150.97     16.29 o 
   6   0  10     1677.88     1809.56    175.43 o 
   8   0  10      865.91      915.44    115.17 o 
  10   0  10        0.49       20.25     37.50 o 
 -10   1  10      250.23      194.40     28.60 o 
  -9   1  10       42.15       39.76     15.23 o 
  -8   1  10       89.73       94.55     14.90 o 
  -7   1  10        1.91       22.61     16.13 o 
  -6   1  10       39.27       58.55      7.95 o 
  -5   1  10     2496.77     2619.05    183.12 o 
  -4   1  10     2918.52     3159.31    190.03 o 
  -3   1  10      114.18      124.90     11.16 o 
  -2   1  10      112.17      107.15     10.74 o 
  -1   1  10      168.75      237.10     17.45 o 
   0   1  10     2458.62     2680.81    170.47 o 
   1   1  10      610.23      625.16     40.48 o 
   2   1  10     9885.75    10653.36    673.58 o 
   3   1  10      612.19      606.42     39.14 o 
   4   1  10        6.99        8.10     11.57 o 
   5   1  10      576.79      560.53     37.60 o 
   6   1  10     1122.66     1183.93     82.14 o 
   7   1  10        3.45       -8.90     11.76 o 
   8   1  10      508.05      483.86     47.39 o 
   9   1  10       31.60       19.38     23.50 o 
  10   1  10      274.58      350.11     39.31 o 
 -10   2  10        6.86       -7.31     16.04 o 
  -9   2  10      363.35      260.63     28.22 o 
  -8   2  10      105.01       77.69     15.73 o 
  -7   2  10      218.31      266.39     26.72 o 
  -6   2  10      972.38     1036.05     68.39 o 
  -5   2  10      423.27      524.50     35.52 o 
  -4   2  10      145.52      159.03     13.43 o 
  -3   2  10     1369.65     1361.00     88.18 o 
  -2   2  10      247.94      334.28     25.71 o 
  -1   2  10      181.11      208.32     15.62 o 
   0   2  10     1440.74     1425.26     98.61 o 
   1   2  10     2441.52     2591.66    164.18 o 
   2   2  10      221.49      315.00     21.90 o 
   3   2  10       74.03       87.67      9.62 o 
   4   2  10      238.99      313.77     22.57 o 
   5   2  10       14.66        5.21      7.52 o 
   6   2  10      535.63      589.75     42.93 o 
   7   2  10      527.81      556.96     47.30 o 
   8   2  10       26.04       40.81     16.64 o 
   9   2  10        0.08       25.57     17.30 o 
  10   2  10       29.55       20.76     21.98 o 
 -10   3  10       12.78       12.68     20.94 o 
  -9   3  10      214.78      168.09     22.53 o 
  -8   3  10       47.04       38.41     13.72 o 
  -7   3  10       89.35       78.46     14.35 o 
  -6   3  10       53.54       59.53     11.73 o 
  -5   3  10        0.00        7.94      6.69 o 
  -4   3  10      382.54      412.78     28.96 o 
  -3   3  10        2.16       -2.26      5.67 o 
  -2   3  10     7287.39     7433.03    476.04 o 
  -1   3  10        0.82       -3.75      5.13 o 
   0   3  10       30.67       51.52      8.00 o 
   1   3  10       74.54      105.46     10.79 o 
   2   3  10     2403.54     2560.31    162.53 o 
   3   3  10       16.51       15.08      7.35 o 
   4   3  10      772.40      738.10     48.64 o 
   5   3  10      359.05      478.98     33.34 o 
   6   3  10      583.12      655.79     44.35 o 
   7   3  10       70.93       86.73     19.51 o 
   8   3  10        0.06       -7.41     13.68 o 
   9   3  10       38.57       27.54     16.99 o 
 -10   4  10      485.38      471.76    171.70 o 
  -9   4  10      111.68       53.48     18.77 o 
  -8   4  10      249.46      228.79     47.90 o 
  -7   4  10       18.26      -12.39     13.04 o 
  -6   4  10      223.81      253.54     19.56 o 
  -5   4  10       12.72        3.51      7.19 o 
  -4   4  10      244.28      268.46     20.33 o 
  -3   4  10      106.14      130.53     11.77 o 
  -2   4  10       53.51       77.95      9.70 o 
  -1   4  10       78.08       95.49      9.61 o 
   0   4  10      421.51      433.97     31.92 o 
   1   4  10      283.78      375.58     28.51 o 
   2   4  10       95.66      103.85     10.64 o 
   3   4  10     1867.02     1828.50    117.38 o 
   4   4  10      491.16      479.48     33.44 o 
   5   4  10     2741.35     2832.66    180.78 o 
   6   4  10        1.89       18.40     10.57 o 
   7   4  10      929.80      909.75     81.26 o 
   8   4  10      235.80      212.16     24.72 o 
   9   4  10        7.73       -0.01     14.66 o 
  -9   5  10      203.96      185.86     40.42 o 
  -8   5  10       63.36       42.23     18.32 o 
  -7   5  10      364.14      432.69     74.53 o 
  -6   5  10       88.54       91.85     13.48 o 
  -5   5  10      939.81      985.40     70.91 o 
  -4   5  10      405.18      439.42     32.99 o 
  -3   5  10     1142.17     1223.49     86.38 o 
  -2   5  10     3872.25     4097.95    312.33 o 
  -1   5  10     1130.51     1032.09     65.98 o 
   0   5  10       58.30       68.10      8.49 o 
   1   5  10        1.84       -1.05      6.82 o 
   2   5  10      358.26      387.95     26.97 o 
   3   5  10        1.36       -2.38      7.81 o 
   4   5  10       35.83       30.49      9.24 o 
   5   5  10      202.43      254.46     22.96 o 
   6   5  10      124.60      149.59     15.48 o 
   7   5  10      234.10      242.07     30.75 o 
   8   5  10       33.34       15.71     17.75 o 
   9   5  10       31.26        3.14     17.91 o 
  -9   6  10        2.19        0.85     17.58 o 
  -8   6  10       36.32       38.84     17.52 o 
  -7   6  10      373.09      457.68     96.00 o 
  -6   6  10      192.57      211.04     20.70 o 
  -5   6  10      323.05      362.66     29.07 o 
  -4   6  10     1280.87     1335.49     94.40 o 
  -3   6  10      458.05      483.87     36.29 o 
  -2   6  10     1173.34     1240.28     88.76 o 
  -1   6  10      626.08      593.52     44.22 o 
   0   6  10      621.45      574.96     39.11 o 
   1   6  10       26.38       43.15      8.99 o 
   2   6  10      866.15      874.76     57.94 o 
   3   6  10     1055.68     1025.54     66.80 o 
   4   6  10      202.18      237.20     19.46 o 
   5   6  10      819.62      765.30     51.27 o 
   6   6  10      615.32      648.22     47.35 o 
   7   6  10      152.94      141.93     23.42 o 
   8   6  10        3.57        0.39     18.50 o 
  -8   7  10        5.09      -16.69     16.69 o 
  -7   7  10        5.56       13.16     16.65 o 
  -6   7  10       93.04       91.93     14.71 o 
  -5   7  10       31.95       54.11     15.10 o 
  -4   7  10      397.80      435.90     39.70 o 
  -3   7  10      496.77      525.61     44.50 o 
  -2   7  10      846.98      848.89     61.05 o 
  -1   7  10      223.40      228.11     30.36 o 
   0   7  10     1338.99     1237.25     92.72 o 
   1   7  10       19.42       12.59      9.99 o 
   2   7  10      909.68      862.49     61.24 o 
   3   7  10      149.38      146.88     16.03 o 
   4   7  10       85.72      103.68     14.26 o 
   5   7  10     1606.23     1740.34    121.41 o 
   6   7  10        9.37       13.29     15.24 o 
   7   7  10        2.84       10.72     15.69 o 
   8   7  10        6.84      -15.97     32.69 o 
  -7   8  10       37.66       21.60     17.49 o 
  -6   8  10        3.58        2.87     12.31 o 
  -5   8  10      231.51      245.69     23.29 o 
  -4   8  10      111.14       96.12     14.73 o 
  -3   8  10       86.34       60.18     13.14 o 
  -2   8  10      462.67      489.92     45.72 o 
  -1   8  10       37.86       42.19     10.63 o 
   0   8  10        0.10        4.58     10.44 o 
   1   8  10       76.10       74.08     16.57 o 
   2   8  10        1.37        9.99     13.11 o 
   3   8  10      286.52      283.32     36.46 o 
   4   8  10        5.24       -5.77     13.01 o 
   5   8  10      117.83       83.01     23.37 o 
   6   8  10        4.33       19.09     13.77 o 
   7   8  10       11.48        3.09     20.26 o 
  -6   9  10        0.34        4.06     13.20 o 
  -5   9  10       29.21       21.40     13.33 o 
  -4   9  10      191.40      177.89     19.54 o 
  -3   9  10       89.53       97.26     14.98 o 
  -2   9  10       78.52       56.11     13.43 o 
  -1   9  10      499.98      464.94     69.57 o 
   0   9  10        4.96      -12.15     12.15 o 
   1   9  10       17.26        6.98     13.31 o 
   2   9  10      301.98      327.39     69.91 o 
   3   9  10      177.85      132.88     32.86 o 
   4   9  10       41.75       22.31     15.92 o 
   5   9  10        1.55      -13.24     15.89 o 
   6   9  10       18.57       36.53     26.28 o 
  -5  10  10        7.79       23.00     14.23 o 
  -4  10  10       52.84       86.14     20.27 o 
  -3  10  10       63.88       89.17     20.71 o 
  -2  10  10       63.58       28.04     16.30 o 
  -1  10  10      591.01      294.42     48.47 o 
   0  10  10      103.79      103.93     18.92 o 
   1  10  10      421.61      600.70     89.83 o 
   2  10  10       54.91       34.73     15.89 o 
   3  10  10       37.96       20.16     16.11 o 
   4  10  10      161.20      105.66     21.04 o 
  -3  11  10       65.98       54.26     19.23 o 
  -2  11  10       82.17       59.68     19.99 o 
  -1  11  10       60.18       25.42     22.18 o 
   0  11  10       36.58       51.85     18.97 o 
   1  11  10        0.96       11.80     15.52 o 
   2  11  10       63.99       78.09     18.96 o 
  -9   0  11      306.38      287.02     51.17 o 
  -7   0  11      349.98      448.66     51.12 o 
  -5   0  11       25.20       11.47      8.73 o 
  -3   0  11       40.29       20.03     13.51 o 
  -1   0  11       30.35       26.92      7.45 o 
   1   0  11     1149.79     1304.30    124.80 o 
   3   0  11      582.50      469.26     47.65 o 
   5   0  11       75.83       75.19     15.78 o 
   7   0  11     1768.06     1721.78    209.55 o 
   9   0  11      415.12      272.02    100.41 o 
 -10   1  11      411.07      296.51     67.17 o 
  -9   1  11      268.45      208.43     24.93 o 
  -8   1  11      534.79      468.56     42.10 o 
  -7   1  11      363.01      431.74     34.69 o 
  -6   1  11        0.69       -3.05      6.39 o 
  -5   1  11      647.54      633.62     43.01 o 
  -4   1  11      194.87      221.87     15.70 o 
  -3   1  11        3.99       -5.11      5.11 o 
  -2   1  11      701.31      692.07     45.76 o 
  -1   1  11      450.33      474.98     29.45 o 
   0   1  11     3466.16     3236.12    204.52 o 
   1   1  11      353.19      421.35     27.86 o 
   2   1  11       98.28      101.50      9.79 o 
   3   1  11      130.17      163.51     12.95 o 
   4   1  11        0.57        3.52      6.85 o 
   5   1  11       21.08       29.40      9.13 o 
   6   1  11     1443.59     1457.32    100.59 o 
   7   1  11     1096.04     1105.27     96.85 o 
   8   1  11      896.50      993.26    101.39 o 
   9   1  11       27.16       19.86     17.24 o 
 -10   2  11        3.86      -11.63     15.05 o 
  -9   2  11       18.19       17.47     15.52 o 
  -8   2  11       19.18       17.97     13.34 o 
  -7   2  11      461.13      426.64     37.25 o 
  -6   2  11      510.27      602.11     39.81 o 
  -5   2  11       55.49       64.39      9.79 o 
  -4   2  11     1621.36     1760.35    113.37 o 
  -3   2  11        4.53        6.47      5.76 o 
  -2   2  11       76.69       91.51      9.17 o 
  -1   2  11       22.90       21.20      5.71 o 
   0   2  11      301.42      323.25     24.59 o 
   1   2  11     2529.77     2419.47    154.37 o 
   2   2  11       89.76       98.32     10.00 o 
   3   2  11       20.83       28.24      7.31 o 
   4   2  11      130.58      143.30     14.30 o 
   5   2  11     1292.19     1266.00     81.67 o 
   6   2  11     1423.63     1532.14     97.61 o 
   7   2  11     2210.57     2258.94    192.85 o 
   8   2  11       38.06       41.28     30.63 o 
   9   2  11       23.89       -3.81     16.34 o 
 -10   3  11      345.70      190.49     38.55 o 
  -9   3  11      195.03      154.42     25.80 o 
  -8   3  11       14.31       -3.30     15.50 o 
  -7   3  11       46.75       64.06     13.21 o 
  -6   3  11      599.28      632.25     42.95 o 
  -5   3  11      605.18      657.19     43.63 o 
  -4   3  11     1414.60     1536.02     99.70 o 
  -3   3  11      147.49      204.70     19.07 o 
  -2   3  11       38.27       43.59      8.01 o 
  -1   3  11       73.83       96.75     12.45 o 
   0   3  11     2563.81     2475.80    168.65 o 
   1   3  11       43.19       60.02      8.83 o 
   2   3  11      225.41      282.82     20.72 o 
   3   3  11      229.88      267.07     20.25 o 
   4   3  11      519.08      519.56     35.38 o 
   5   3  11     1813.12     1942.69    124.57 o 
   6   3  11       42.04       53.93     11.02 o 
   7   3  11      769.59      826.07     65.91 o 
   8   3  11      503.92      474.09     46.92 o 
   9   3  11       29.02       56.18     19.56 o 
  -9   4  11      390.14      193.45     30.53 o 
  -8   4  11       57.07       42.99     17.84 o 
  -7   4  11      883.89      976.49     90.36 o 
  -6   4  11       45.95       48.83      9.80 o 
  -5   4  11     2049.89     2208.14    155.02 o 
  -4   4  11      685.17      747.97     49.64 o 
  -3   4  11      506.54      513.14     35.43 o 
  -2   4  11      730.01      665.90     44.16 o 
  -1   4  11      967.87      880.56     57.57 o 
   0   4  11        2.44       -0.03      6.56 o 
   1   4  11     2301.15     2234.10    152.67 o 
   2   4  11       14.93       18.99      7.69 o 
   3   4  11      230.17      230.30     17.95 o 
   4   4  11      306.11      357.99     26.36 o 
   5   4  11      141.90      186.82     16.78 o 
   6   4  11       81.77       83.69     12.29 o 
   7   4  11       90.29       49.50     15.38 o 
   8   4  11      180.23      160.88     27.26 o 
   9   4  11       35.60       41.99     18.32 o 
  -9   5  11        2.70       12.44     16.97 o 
  -8   5  11       91.18       96.28     20.96 o 
  -7   5  11     1414.02     1581.03    212.47 o 
  -6   5  11       17.83        1.85      9.88 o 
  -5   5  11        7.77       11.68      9.20 o 
  -4   5  11      417.09      497.11     41.19 o 
  -3   5  11      465.33      530.30     38.86 o 
  -2   5  11       13.72        7.23      7.22 o 
  -1   5  11      249.52      229.34     18.20 o 
   0   5  11     1320.75     1298.91     90.64 o 
   1   5  11      107.46      138.31     13.82 o 
   2   5  11     2929.05     2834.76    180.99 o 
   3   5  11      182.19      207.31     17.52 o 
   4   5  11       87.39      117.68     13.23 o 
   5   5  11      903.93      912.90     59.63 o 
   6   5  11      168.04      158.43     16.18 o 
   7   5  11      191.51      228.79     25.47 o 
   8   5  11      178.88      160.37     26.11 o 
  -9   6  11        1.10      -24.80     40.70 o 
  -8   6  11      198.56      199.64     27.97 o 
  -7   6  11       45.48       20.11     16.58 o 
  -6   6  11      557.14      597.42     59.86 o 
  -5   6  11      411.86      464.03     49.08 o 
  -4   6  11       20.46       25.17      9.91 o 
  -3   6  11      261.28      291.43     27.21 o 
  -2   6  11       15.24       18.70     10.94 o 
  -1   6  11       13.72       14.62      7.47 o 
   0   6  11       45.51       22.95      8.62 o 
   1   6  11      274.90      264.49     25.16 o 
   2   6  11      149.12      138.09     14.64 o 
   3   6  11      921.87      904.18     59.75 o 
   4   6  11      116.51      119.97     16.13 o 
   5   6  11        9.98        7.01     10.81 o 
   6   6  11      200.61      211.08     21.00 o 
   7   6  11      187.74      201.57     27.49 o 
   8   6  11       24.82       25.51     17.62 o 
  -8   7  11       21.12      -13.26     16.71 o 
  -7   7  11      281.46      289.12     34.56 o 
  -6   7  11       48.16       40.91     12.94 o 
  -5   7  11       66.05       80.32     13.96 o 
  -4   7  11       30.73       36.23     11.09 o 
  -3   7  11        3.05       -8.55      9.44 o 
  -2   7  11        7.38       10.63     10.03 o 
  -1   7  11       87.31      103.90     16.09 o 
   0   7  11       68.50       90.24     18.90 o 
   1   7  11      432.80      435.77     33.11 o 
   2   7  11      734.54      746.81     54.36 o 
   3   7  11        1.59        4.60     10.32 o 
   4   7  11       21.30      -11.08     11.08 o 
   5   7  11       97.18      129.89     16.94 o 
   6   7  11        1.53       -0.42     12.14 o 
   7   7  11        8.36       24.85     19.66 o 
  -7   8  11       62.18       55.99     20.39 o 
  -6   8  11       63.40       52.88     14.50 o 
  -5   8  11      455.73      514.47     43.86 o 
  -4   8  11       41.24       17.75     11.40 o 
  -3   8  11       88.35      144.63     17.88 o 
  -2   8  11      291.93      287.90     33.98 o 
  -1   8  11       72.06       79.27     14.42 o 
   0   8  11       28.53       13.36     10.75 o 
   1   8  11      413.12      453.02     72.34 o 
   2   8  11      944.91      927.82     80.30 o 
   3   8  11     1648.75     1623.66    141.51 o 
   4   8  11        1.34       16.54     12.87 o 
   5   8  11        3.15        8.37     14.04 o 
   6   8  11      102.43       62.56     16.74 o 
  -6   9  11       39.46       42.40     15.81 o 
  -5   9  11       19.42       19.86     13.71 o 
  -4   9  11        7.58        4.49     11.78 o 
  -3   9  11        3.01       17.04     11.17 o 
  -2   9  11       35.01       32.10     12.37 o 
  -1   9  11        0.44        4.33     18.23 o 
   0   9  11      174.35      154.65     21.29 o 
   1   9  11     1360.34     1462.35    188.25 o 
   2   9  11      733.74      537.09    113.42 o 
   3   9  11       18.89       24.40     19.43 o 
   4   9  11      369.61      352.19     69.45 o 
   5   9  11      191.91      167.14     24.55 o 
  -5  10  11        7.76        5.69     15.35 o 
  -4  10  11       11.16       10.77     27.83 o 
  -3  10  11      109.55       73.63     34.52 o 
  -2  10  11      451.33      411.64     83.82 o 
  -1  10  11       19.50       24.10     15.09 o 
   0  10  11      109.46       66.26     26.00 o 
   1  10  11       35.61       44.46     15.83 o 
   2  10  11      132.87      120.79     26.28 o 
   3  10  11        0.09      -12.22     15.50 o 
   4  10  11       15.11        5.65     22.82 o 
  -2  11  11       23.24       36.69     16.12 o 
  -1  11  11        0.09       -4.11     15.13 o 
   0  11  11        0.23       29.56     16.43 o 
   1  11  11        0.03       -5.34     14.77 o 
   2  11  11      283.85      442.56    105.19 o 
 -10   0  12      371.52      295.10     68.00 o 
  -8   0  12       24.78       12.78     15.92 o 
  -6   0  12      138.29      165.48     19.90 o 
  -4   0  12     1695.79     1738.74    149.30 o 
  -2   0  12       19.02       10.43      7.10 o 
   0   0  12     2590.41     2743.67    233.27 o 
   2   0  12      957.03      987.05     96.14 o 
   4   0  12     1016.65     1120.50    109.68 o 
   6   0  12      782.63      741.85     74.79 o 
   8   0  12       22.02       18.16     24.70 o 
 -10   1  12       76.28       43.83     18.88 o 
  -9   1  12       58.13       70.44     16.98 o 
  -8   1  12       41.36       31.39     13.89 o 
  -7   1  12       11.29       27.26     11.56 o 
  -6   1  12        0.31       -6.83      6.83 o 
  -5   1  12        8.24        8.90      7.02 o 
  -4   1  12       81.31       51.11      7.37 o 
  -3   1  12      257.15      298.64     21.82 o 
  -2   1  12     2666.23     2820.25    180.96 o 
  -1   1  12        1.51        1.14      5.03 o 
   0   1  12     3112.81     3382.63    213.36 o 
   1   1  12      790.88      778.79     50.37 o 
   2   1  12      638.46      560.44     36.77 o 
   3   1  12     1204.74     1115.65     71.60 o 
   4   1  12      150.40      178.61     14.78 o 
   5   1  12      701.83      723.31     51.41 o 
   6   1  12      434.38      447.66     34.09 o 
   7   1  12       95.07      109.88     20.54 o 
   8   1  12      533.68      533.74     51.15 o 
   9   1  12        6.86       14.60     18.13 o 
 -10   2  12        8.72       14.79     17.16 o 
  -9   2  12        8.81        1.10     17.84 o 
  -8   2  12       50.61       65.46     15.70 o 
  -7   2  12        4.61        3.88     11.30 o 
  -6   2  12        8.75        7.94     11.94 o 
  -5   2  12      192.73      209.70     17.08 o 
  -4   2  12      368.57      391.91     27.65 o 
  -3   2  12       87.93      128.61     11.65 o 
  -2   2  12     5628.94     5856.79    375.32 o 
  -1   2  12       11.00       20.59      5.84 o 
   0   2  12      236.65      191.47     16.11 o 
   1   2  12      273.56      348.37     24.24 o 
   2   2  12     1042.55      952.39     62.00 o 
   3   2  12      275.58      308.31     22.31 o 
   4   2  12       42.82       28.45      9.73 o 
   5   2  12      963.64      962.90     63.00 o 
   6   2  12        4.41        9.44     10.08 o 
   7   2  12       79.10       99.51     19.62 o 
   8   2  12        6.18       11.06     16.04 o 
   9   2  12        5.57      -15.87     15.92 o 
 -10   3  12        0.18      -27.56     27.56 o 
  -9   3  12      287.55      190.14     38.87 o 
  -8   3  12      200.11      195.68     23.38 o 
  -7   3  12     1058.22     1126.01     91.41 o 
  -6   3  12      122.53      142.25     15.06 o 
  -5   3  12       83.00       92.48     15.53 o 
  -4   3  12        7.45       -5.00      6.46 o 
  -3   3  12      428.59      482.47     32.60 o 
  -2   3  12     2303.06     2573.50    177.08 o 
  -1   3  12     1320.16     1433.00     93.34 o 
   0   3  12      355.48      486.63     35.57 o 
   1   3  12       53.04       50.90     10.17 o 
   2   3  12      533.75      573.14     37.99 o 
   3   3  12      153.29      182.44     15.35 o 
   4   3  12      940.62      900.02     58.73 o 
   5   3  12       62.13       80.73     13.01 o 
   6   3  12        9.55        6.91      9.89 o 
   7   3  12       29.80       -8.79     15.40 o 
   8   3  12        0.36        9.31     16.92 o 
   9   3  12        9.85       30.53     18.18 o 
  -9   4  12      105.88      102.47     24.34 o 
  -8   4  12        0.10        0.64     15.94 o 
  -7   4  12        0.60        2.88     14.26 o 
  -6   4  12        2.80       12.02      8.78 o 
  -5   4  12       59.51       71.74     13.16 o 
  -4   4  12     1165.32     1224.59     80.69 o 
  -3   4  12        8.22        7.44      6.96 o 
  -2   4  12      127.77      130.98     12.24 o 
  -1   4  12      481.73      498.42     34.23 o 
   0   4  12      236.24      245.57     19.77 o 
   1   4  12      636.47      644.89     46.85 o 
   2   4  12      253.07      244.16     19.04 o 
   3   4  12      269.32      290.88     21.29 o 
   4   4  12      109.58      123.27     13.55 o 
   5   4  12       20.54       13.15     10.82 o 
   6   4  12      102.23      114.08     19.56 o 
   7   4  12      220.45      219.51     25.23 o 
   8   4  12       77.98      111.02     29.33 o 
  -9   5  12       65.17       66.99     19.78 o 
  -8   5  12       37.60       23.50     16.52 o 
  -7   5  12      649.27      850.83    118.50 o 
  -6   5  12      161.39      151.90     17.48 o 
  -5   5  12       26.25       35.97     10.55 o 
  -4   5  12      209.55      234.76     21.33 o 
  -3   5  12      465.27      495.48     34.04 o 
  -2   5  12        3.17        8.35      7.66 o 
  -1   5  12      110.33      111.91     18.83 o 
   0   5  12     2709.99     2617.93    179.94 o 
   1   5  12      112.40      119.12     13.67 o 
   2   5  12      494.77      535.77     38.82 o 
   3   5  12       51.57       33.58      9.55 o 
   4   5  12      191.49      230.70     19.11 o 
   5   5  12      775.61      883.57     63.09 o 
   6   5  12       25.98       49.29     11.81 o 
   7   5  12       16.37        7.12     15.52 o 
   8   5  12       47.32       23.14     19.05 o 
  -8   6  12      128.63      133.41     23.64 o 
  -7   6  12      318.20      324.55     59.25 o 
  -6   6  12      303.49      309.05     26.58 o 
  -5   6  12       52.46       56.25     12.17 o 
  -4   6  12       53.94       64.98     12.17 o 
  -3   6  12      257.12      251.81     24.80 o 
  -2   6  12     1510.93     1597.23    113.42 o 
  -1   6  12      153.60      156.62     16.46 o 
   0   6  12      155.82      173.26     16.46 o 
   1   6  12       65.71       89.27     11.99 o 
   2   6  12      730.82      688.79     49.66 o 
   3   6  12     2542.11     2425.23    167.98 o 
   4   6  12      375.47      389.58     28.92 o 
   5   6  12        0.41        9.71     10.49 o 
   6   6  12       27.15       30.45     12.46 o 
   7   6  12       86.91       53.04     19.65 o 
   8   6  12       56.45       45.47     22.56 o 
  -8   7  12       14.94        8.01     22.76 o 
  -7   7  12       93.46      100.53     21.46 o 
  -6   7  12      308.67      301.79     32.90 o 
  -5   7  12        0.15       -2.91     11.38 o 
  -4   7  12      534.10      604.69     57.22 o 
  -3   7  12        9.64       -0.94     10.33 o 
  -2   7  12        8.76        3.49     10.74 o 
  -1   7  12       15.79       29.84     13.69 o 
   0   7  12      133.53      119.14     15.87 o 
   1   7  12      977.19      940.84     67.24 o 
   2   7  12      242.73      235.17     21.33 o 
   3   7  12      139.51      131.30     18.19 o 
   4   7  12      211.22      261.75     25.34 o 
   5   7  12        0.03        4.62     13.47 o 
   6   7  12       60.59       58.33     14.73 o 
   7   7  12        5.94       33.10     18.87 o 
  -7   8  12       14.93        6.88     18.17 o 
  -6   8  12       15.05       12.54     13.43 o 
  -5   8  12       87.99      111.00     16.70 o 
  -4   8  12        0.53       -6.58     11.05 o 
  -3   8  12       90.61       77.36     16.01 o 
  -2   8  12       35.96       21.69     12.69 o 
  -1   8  12      280.70      248.62     35.64 o 
   0   8  12      105.18       92.97     15.37 o 
   1   8  12      418.88      423.55     43.25 o 
   2   8  12       23.23       47.90     15.59 o 
   3   8  12      479.42      474.36     74.45 o 
   4   8  12        1.25      -13.02     13.02 o 
   5   8  12      691.00      653.06     67.41 o 
   6   8  12        9.86       -2.83     14.55 o 
  -6   9  12        1.50       -3.27     15.41 o 
  -5   9  12       30.09       23.12     13.29 o 
  -4   9  12      191.79      168.06     32.50 o 
  -3   9  12        1.52       -6.77     15.60 o 
  -2   9  12      603.86      608.57     60.04 o 
  -1   9  12       13.34        6.81     23.31 o 
   0   9  12      328.64      330.39     53.06 o 
   1   9  12      215.85      198.61     46.38 o 
   2   9  12       18.13       10.25     19.24 o 
   3   9  12       12.64        5.28     15.09 o 
   4   9  12        0.61      -15.05     15.05 o 
   5   9  12       15.56      -11.94     16.91 o 
  -4  10  12        5.10        8.47     16.72 o 
  -3  10  12       91.59       94.23     24.98 o 
  -2  10  12      462.45      417.51     90.86 o 
  -1  10  12       19.99        7.02     14.64 o 
   0  10  12       78.47       60.15     17.22 o 
   1  10  12      169.95       99.82     19.62 o 
   2  10  12       36.57       26.72     20.26 o 
   3  10  12       42.64       25.40     16.49 o 
  -1  11  12       13.97        1.08     18.88 o 
   0  11  12       18.65      -15.24     15.24 o 
  -9   0  13        2.12       12.51     22.42 o 
  -7   0  13      392.20      415.53     63.76 o 
  -5   0  13      125.48      154.29     18.44 o 
  -3   0  13        3.89       -2.55      6.57 o 
  -1   0  13        0.01        0.98      7.12 o 
   1   0  13      221.64      215.30     25.38 o 
   3   0  13     2602.06     2425.33    233.03 o 
   5   0  13       53.64       58.20     16.19 o 
   7   0  13       45.81       51.88     24.36 o 
   9   0  13       60.07       84.57     29.48 o 
 -10   1  13        0.96       -4.75     16.97 o 
  -9   1  13      218.83      172.00     25.53 o 
  -8   1  13      142.22      125.02     19.28 o 
  -7   1  13        0.86       -9.31     10.44 o 
  -6   1  13      617.76      704.83     47.56 o 
  -5   1  13        0.31        0.17      6.88 o 
  -4   1  13       58.25       66.05      8.51 o 
  -3   1  13       36.24       46.98      8.08 o 
  -2   1  13     1229.09     1277.05     81.96 o 
  -1   1  13       66.48       88.37      9.83 o 
   0   1  13      207.58      225.78     17.14 o 
   1   1  13       10.66        6.23      6.61 o 
   2   1  13      983.96      918.12     59.40 o 
   3   1  13        3.43       12.06      7.98 o 
   4   1  13      163.57      183.55     16.77 o 
   5   1  13      370.02      381.49     30.20 o 
   6   1  13      356.28      442.92     34.25 o 
   7   1  13       35.83       12.43     16.19 o 
   8   1  13      744.42      723.05     82.31 o 
   9   1  13        0.34       -3.32     17.56 o 
  -9   2  13      149.94      125.83     20.06 o 
  -8   2  13      289.89      240.97     26.35 o 
  -7   2  13       10.00        7.18     12.45 o 
  -6   2  13      136.22      127.71     13.36 o 
  -5   2  13       23.10       18.97      8.00 o 
  -4   2  13      953.90      954.35     62.72 o 
  -3   2  13       17.34        9.02      6.55 o 
  -2   2  13      781.58      761.97     50.58 o 
  -1   2  13       17.95       30.73      7.33 o 
   0   2  13     4875.47     4797.57    327.53 o 
   1   2  13     1551.88     1449.27     93.18 o 
   2   2  13     1320.94     1268.77     81.69 o 
   3   2  13      640.59      671.83     44.39 o 
   4   2  13       43.93       54.32     10.59 o 
   5   2  13       31.24       15.00     17.99 o 
   6   2  13       59.44       51.41     12.23 o 
   7   2  13      238.95      235.17     28.69 o 
   8   2  13      304.75      321.31     35.00 o 
   9   2  13       33.00       37.30     22.63 o 
  -9   3  13      192.14      108.72     22.76 o 
  -8   3  13        1.07      -10.46     11.62 o 
  -7   3  13       28.39       22.77     12.61 o 
  -6   3  13      999.62     1140.68     74.29 o 
  -5   3  13      316.21      391.78     30.82 o 
  -4   3  13      721.77      699.14     47.04 o 
  -3   3  13     1142.25     1154.58     80.68 o 
  -2   3  13      280.41      337.02     26.12 o 
  -1   3  13       51.61       59.64      8.44 o 
   0   3  13     1696.72     1585.38    108.85 o 
   1   3  13        7.04        3.45      6.09 o 
   2   3  13       92.44      105.13     11.17 o 
   3   3  13       61.65       70.69     10.91 o 
   4   3  13      682.47      679.57     44.28 o 
   5   3  13      721.45      733.51     48.19 o 
   6   3  13      408.14      466.68     34.93 o 
   7   3  13      595.65      577.41     64.58 o 
   8   3  13       61.50       69.99     20.09 o 
  -9   4  13       91.10       79.57     21.93 o 
  -8   4  13      147.62      105.65     24.76 o 
  -7   4  13      498.96      529.64     65.54 o 
  -6   4  13       32.64       22.14      8.93 o 
  -5   4  13       70.74       65.85     11.49 o 
  -4   4  13     1003.45     1058.79     70.29 o 
  -3   4  13     1000.61     1007.34     71.93 o 
  -2   4  13      748.56      719.65     48.57 o 
  -1   4  13     2281.86     2306.36    158.27 o 
   0   4  13      154.55      188.96     17.24 o 
   1   4  13        9.31       13.09      7.95 o 
   2   4  13       17.15       34.79     13.99 o 
   3   4  13      512.87      566.01     38.51 o 
   4   4  13      322.65      370.74     26.73 o 
   5   4  13     1539.78     1521.83     98.29 o 
   6   4  13        6.72       22.38     10.81 o 
   7   4  13      209.85      179.88     25.86 o 
   8   4  13      226.50      234.82     30.41 o 
  -9   5  13      314.96      136.00     39.13 o 
  -8   5  13      133.29      154.95     23.82 o 
  -7   5  13        0.40        2.22     14.34 o 
  -6   5  13       20.51       10.92     10.94 o 
  -5   5  13        8.17       19.20     10.04 o 
  -4   5  13        7.89        7.08      9.90 o 
  -3   5  13      113.29      110.53     13.14 o 
  -2   5  13      597.92      672.61     46.19 o 
  -1   5  13        1.05       -7.77      7.77 o 
   0   5  13      253.39      303.48     25.02 o 
   1   5  13      952.97      941.14     66.79 o 
   2   5  13        0.09        2.20     10.28 o 
   3   5  13     1336.40     1360.31     87.10 o 
   4   5  13      354.26      374.47     27.72 o 
   5   5  13     1134.94     1086.30     71.55 o 
   6   5  13      395.51      432.51     32.90 o 
   7   5  13      282.60      300.19     31.04 o 
   8   5  13       27.52       24.09     19.88 o 
  -8   6  13       18.61        5.81     16.41 o 
  -7   6  13        2.33        8.46     15.19 o 
  -6   6  13      111.52      114.11     16.58 o 
  -5   6  13      256.36      285.73     40.54 o 
  -4   6  13      163.25      197.25     26.18 o 
  -3   6  13       70.98       74.95     12.94 o 
  -2   6  13      516.13      537.08     48.82 o 
  -1   6  13      412.00      413.00     31.41 o 
   0   6  13      105.77       94.25     12.87 o 
   1   6  13       81.32       85.26     13.24 o 
   2   6  13       58.11       61.13     18.78 o 
   3   6  13      399.67      430.79     41.18 o 
   4   6  13       27.47       25.67     11.41 o 
   5   6  13     1196.73     1131.08     74.50 o 
   6   6  13      724.19      776.39     64.02 o 
   7   6  13      200.83      219.20     37.95 o 
  -7   7  13      127.09       93.15     21.23 o 
  -6   7  13       70.43       60.41     14.38 o 
  -5   7  13       12.23       14.12     12.11 o 
  -4   7  13      268.99      278.20     33.42 o 
  -3   7  13       84.12       65.83     16.37 o 
  -2   7  13      291.00      314.38     28.99 o 
  -1   7  13      176.81      159.40     18.63 o 
   0   7  13      533.79      577.64     56.74 o 
   1   7  13      473.54      466.11     51.07 o 
   2   7  13      508.80      499.80     43.52 o 
   3   7  13     1418.50     1521.29    118.94 o 
   4   7  13       81.87       64.91     14.84 o 
   5   7  13      378.23      342.46     31.41 o 
   6   7  13       16.87        8.05     14.76 o 
   7   7  13      151.54      166.07     46.81 o 
  -6   8  13        6.07       -1.52     12.88 o 
  -5   8  13      156.64      164.31     19.91 o 
  -4   8  13      122.81      135.75     39.19 o 
  -3   8  13       54.50       29.23     12.68 o 
  -2   8  13       34.39       25.25     13.95 o 
  -1   8  13        1.67       -4.60     11.54 o 
   0   8  13      317.38      340.00     49.08 o 
   1   8  13        0.01       -9.75     11.25 o 
   2   8  13       26.08        7.19     13.70 o 
   3   8  13     1330.07     1329.19    170.42 o 
   4   8  13      172.26      144.69     40.39 o 
   5   8  13      137.97      156.39     23.97 o 
   6   8  13       62.07       57.54     19.30 o 
  -5   9  13      543.16      543.29    102.92 o 
  -4   9  13        6.68       15.35     13.31 o 
  -3   9  13      110.27       80.65     15.88 o 
  -2   9  13      280.36      275.06     38.61 o 
  -1   9  13       57.97       45.08     22.98 o 
   0   9  13      180.40      152.11     26.75 o 
   1   9  13        3.79      -14.22     14.25 o 
   2   9  13      231.52      246.96     43.79 o 
   3   9  13       36.09       30.24     20.45 o 
   4   9  13      238.45      256.02     48.41 o 
  -3  10  13       19.76       17.34     17.27 o 
  -2  10  13       39.81       33.58     16.61 o 
  -1  10  13      144.52       74.75     32.30 o 
   0  10  13       16.04       19.60     15.91 o 
   1  10  13      318.86      322.19     90.64 o 
   2  10  13        4.25        0.73     16.08 o 
   3  10  13       31.79       26.68     17.63 o 
  -8   0  14       11.26       18.22     20.58 o 
  -6   0  14      293.50      363.03     40.79 o 
  -4   0  14        6.72        2.82      8.79 o 
  -2   0  14     1406.55     1418.35    121.54 o 
   0   0  14     8646.96     8371.80    706.98 o 
   2   0  14     1287.52     1104.51    108.47 o 
   4   0  14       31.10       23.12     13.01 o 
   6   0  14       16.78      -14.30     14.30 o 
   8   0  14       89.52      102.68     29.67 o 
  -9   1  14        3.14        9.31     15.97 o 
  -8   1  14      112.40       79.94     17.95 o 
  -7   1  14       12.94        9.38     11.45 o 
  -6   1  14        7.38        8.73      7.92 o 
  -5   1  14       15.94       16.97      7.87 o 
  -4   1  14     2855.79     2995.02    211.37 o 
  -3   1  14        2.95       -2.71      6.18 o 
  -2   1  14      684.74      584.07     39.21 o 
  -1   1  14        3.86        8.05      5.67 o 
   0   1  14      216.17      286.54     20.55 o 
   1   1  14     1069.69     1021.67     65.33 o 
   2   1  14       36.18       43.19      7.95 o 
   3   1  14     1191.48     1193.58     82.69 o 
   4   1  14       69.90       89.04     12.37 o 
   5   1  14       63.91       78.00     13.68 o 
   6   1  14     2833.37     2819.59    192.22 o 
   7   1  14       93.03       78.57     21.84 o 
   8   1  14        2.54      -16.04     16.04 o 
   9   1  14        0.30       23.03     38.78 o 
  -9   2  14      482.97      310.07     38.79 o 
  -8   2  14       52.93       54.67     15.56 o 
  -7   2  14      204.02      234.17     26.06 o 
  -6   2  14      200.38      207.81     19.62 o 
  -5   2  14      104.16      107.90     12.04 o 
  -4   2  14       24.43       16.18      7.66 o 
  -3   2  14        5.95        1.08      6.07 o 
  -2   2  14       27.68       17.31      6.37 o 
  -1   2  14       45.36       38.56      7.19 o 
   0   2  14      123.50      148.86     14.15 o 
   1   2  14      127.70      118.15     11.33 o 
   2   2  14       50.78       42.66     10.12 o 
   3   2  14      120.07      136.61     13.21 o 
   4   2  14      200.27      243.29     20.85 o 
   5   2  14     1232.33     1278.59     97.46 o 
   6   2  14      537.00      565.38     42.65 o 
   7   2  14     1132.96     1040.97     92.49 o 
   8   2  14       67.48       60.72     22.11 o 
  -9   3  14       18.02        0.33     18.05 o 
  -8   3  14       73.74       52.42     15.06 o 
  -7   3  14        1.33      -15.38     15.38 o 
  -6   3  14      111.21      123.35     13.40 o 
  -5   3  14       52.89       57.80     10.44 o 
  -4   3  14      809.89      786.60     52.21 o 
  -3   3  14       22.47       36.13      7.93 o 
  -2   3  14       55.64       90.24     11.35 o 
  -1   3  14       40.73       38.98      8.95 o 
   0   3  14     2679.83     2520.17    172.92 o 
   1   3  14      783.74      733.58     48.31 o 
   2   3  14      157.28      172.60     15.19 o 
   3   3  14        0.01        1.92      8.27 o 
   4   3  14       12.23       -1.56      9.07 o 
   5   3  14      926.83      918.46     64.90 o 
   6   3  14        1.64        9.47     11.42 o 
   7   3  14       99.21      108.17     21.84 o 
   8   3  14        0.55       -1.59     16.59 o 
  -9   4  14      141.13      120.99     45.16 o 
  -8   4  14        4.73        1.39     15.78 o 
  -7   4  14        0.79       -9.48     14.77 o 
  -6   4  14      382.97      364.95     26.50 o 
  -5   4  14      378.52      411.45     30.05 o 
  -4   4  14       75.10       74.12     10.95 o 
  -3   4  14      229.47      298.98     22.57 o 
  -2   4  14      130.87      154.22     14.22 o 
  -1   4  14        0.01        3.62      7.84 o 
   0   4  14     3872.76     3541.49    243.29 o 
   1   4  14      139.31      160.61     16.07 o 
   2   4  14       14.26       30.72      9.60 o 
   3   4  14      830.71      821.01     54.93 o 
   4   4  14       30.63       39.31     10.14 o 
   5   4  14      411.75      449.23     33.04 o 
   6   4  14      284.41      334.71     30.84 o 
   7   4  14       14.48       15.95     17.02 o 
   8   4  14      103.76      159.60     25.56 o 
  -8   5  14      234.29      207.43     43.03 o 
  -7   5  14       73.65       68.06     18.34 o 
  -6   5  14      127.66      135.84     18.37 o 
  -5   5  14        8.62       14.20     10.20 o 
  -4   5  14      344.09      337.86     28.08 o 
  -3   5  14       65.76       66.77     10.67 o 
  -2   5  14     1115.41     1073.72     76.30 o 
  -1   5  14     1185.58     1215.77     85.53 o 
   0   5  14      378.70      366.65     28.96 o 
   1   5  14      186.40      216.83     19.35 o 
   2   5  14     1154.87     1068.15     75.33 o 
   3   5  14       79.55       77.88     13.08 o 
   4   5  14       44.14       39.51     12.65 o 
   5   5  14       25.98       35.59     11.84 o 
   6   5  14       42.42       26.06     12.59 o 
   7   5  14      131.84       81.13     21.06 o 
  -8   6  14       43.40       21.14     17.84 o 
  -7   6  14        4.87        3.40     16.62 o 
  -6   6  14        6.89        6.48     11.88 o 
  -5   6  14       13.27       17.80     14.09 o 
  -4   6  14       60.75       79.82     15.03 o 
  -3   6  14       12.54       21.29     19.86 o 
  -2   6  14       35.43       41.82     12.57 o 
  -1   6  14      688.62      608.67     45.07 o 
   0   6  14      263.87      278.54     23.58 o 
   1   6  14     1417.00     1370.27     95.48 o 
   2   6  14      603.66      582.58     43.66 o 
   3   6  14      742.29      677.93     48.77 o 
   4   6  14       35.15       51.86     19.16 o 
   5   6  14       58.88       56.02     14.01 o 
   6   6  14      284.73      281.33     28.29 o 
   7   6  14      182.38      240.14     69.90 o 
  -7   7  14        1.01       -9.55     16.46 o 
  -6   7  14      106.16       99.93     16.59 o 
  -5   7  14        5.79       -5.51     11.26 o 
  -4   7  14      135.93      141.95     19.82 o 
  -3   7  14       72.20      102.43     27.23 o 
  -2   7  14      262.88      243.01     24.27 o 
  -1   7  14        6.26       11.74     11.52 o 
   0   7  14     2607.96     2385.37    181.75 o 
   1   7  14        0.13        9.38     10.52 o 
   2   7  14       17.74       -9.92      9.92 o 
   3   7  14      278.26      322.38     41.45 o 
   4   7  14      477.43      477.32     47.17 o 
   5   7  14      285.78      264.72     26.95 o 
   6   7  14       11.49       27.15     14.81 o 
  -6   8  14       17.71       17.37     15.77 o 
  -5   8  14       16.54       22.47     14.39 o 
  -4   8  14      135.51      126.36     20.71 o 
  -3   8  14      117.50      118.40     22.08 o 
  -2   8  14       29.84       15.46     13.12 o 
  -1   8  14      445.30      399.28     52.44 o 
   0   8  14       74.59       50.44     13.66 o 
   1   8  14      386.93      319.93     44.89 o 
   2   8  14       21.96        5.80     14.32 o 
   3   8  14      583.47      355.93     98.57 o 
   4   8  14      492.35      538.55     81.58 o 
   5   8  14        0.05      -14.33     14.33 o 
  -5   9  14       68.83       62.32     17.25 o 
  -4   9  14      663.40      724.10    176.87 o 
  -3   9  14       24.57       10.13     13.71 o 
  -2   9  14      150.81      136.68     19.55 o 
  -1   9  14       48.34       26.43     13.49 o 
   0   9  14      639.80      534.62    148.10 o 
   1   9  14      605.41      303.60     43.06 o 
   2   9  14        0.88        7.41     15.16 o 
   3   9  14        2.91      -11.38     14.82 o 
   4   9  14       77.93       66.36     21.00 o 
  -3  10  14       38.17        4.28     17.58 o 
  -2  10  14      316.87      377.16     71.51 o 
  -1  10  14       21.55       29.24     16.81 o 
   0  10  14      142.84       73.39     18.21 o 
   1  10  14      295.91      339.79     84.62 o 
   2  10  14        0.49      -11.97     15.62 o 
  -9   0  15       23.74      -19.87     19.87 o 
  -7   0  15       55.93       45.93     27.24 o 
  -5   0  15      140.98      159.40     22.68 o 
  -3   0  15       20.86       21.02      9.14 o 
  -1   0  15       67.93       64.71     11.09 o 
   1   0  15     2072.42     2084.86    199.90 o 
   3   0  15     1782.88     1772.45    171.32 o 
   5   0  15      217.34      273.51     34.46 o 
   7   0  15        1.10      -22.86     22.86 o 
  -9   1  15      104.64       72.99     18.56 o 
  -8   1  15      116.14       78.86     17.52 o 
  -7   1  15       67.16       74.16     16.37 o 
  -6   1  15      616.49      619.34     42.40 o 
  -5   1  15        3.84       -8.66      8.66 o 
  -4   1  15       17.10       36.62      8.71 o 
  -3   1  15       39.84       44.65      8.44 o 
  -2   1  15     1709.92     1589.85    103.70 o 
  -1   1  15      322.06      370.93     23.97 o 
   0   1  15       55.36       77.05      9.12 o 
   1   1  15       46.40       73.41      9.31 o 
   2   1  15     1627.18     1642.19    112.30 o 
   3   1  15      121.32      148.28     15.00 o 
   4   1  15        4.30       -1.49      9.18 o 
   5   1  15      989.95     1037.90     72.30 o 
   6   1  15       71.06       82.23     14.17 o 
   7   1  15       27.45       53.15     18.33 o 
   8   1  15      212.72      203.66     27.78 o 
  -9   2  15       28.59        3.59     15.76 o 
  -8   2  15      103.70      106.48     18.12 o 
  -7   2  15      154.91      131.10     18.42 o 
  -6   2  15      822.94      850.02     68.45 o 
  -5   2  15        9.55        3.46      8.22 o 
  -4   2  15     2386.58     2428.34    170.24 o 
  -3   2  15      155.81      158.29     14.19 o 
  -2   2  15      367.98      453.26     31.39 o 
  -1   2  15     1115.85     1117.89     76.13 o 
   0   2  15     2906.74     2745.73    187.43 o 
   1   2  15      158.88      195.15     16.22 o 
   2   2  15      355.31      405.73     28.64 o 
   3   2  15      183.57      149.84     15.53 o 
   4   2  15        1.72        3.24      9.70 o 
   5   2  15      248.17      252.20     22.67 o 
   6   2  15       31.37       76.71     14.08 o 
   7   2  15        6.12        5.12     19.43 o 
   8   2  15      204.46      232.65     37.26 o 
  -9   3  15       20.48        0.97     26.65 o 
  -8   3  15       21.39       11.92     13.59 o 
  -7   3  15       87.49       88.58     16.45 o 
  -6   3  15       57.50       44.84     10.85 o 
  -5   3  15       60.48       72.69     11.51 o 
  -4   3  15      639.30      692.79     50.77 o 
  -3   3  15        0.05       -7.07      7.07 o 
  -2   3  15      714.18      686.81     49.49 o 
  -1   3  15      166.11      195.43     17.78 o 
   0   3  15       20.70        7.01      8.01 o 
   1   3  15      211.26      259.19     21.61 o 
   2   3  15       99.27      130.06     13.19 o 
   3   3  15       13.52       20.55      9.23 o 
   4   3  15       13.23       23.05     10.76 o 
   5   3  15       19.54       22.04     13.47 o 
   6   3  15      190.37      201.28     23.32 o 
   7   3  15      134.48      112.53     24.99 o 
   8   3  15        5.17       14.14     18.29 o 
  -8   4  15       23.73        7.89     22.02 o 
  -7   4  15      219.69      250.50     29.46 o 
  -6   4  15      230.86      236.70     23.13 o 
  -5   4  15        1.92        7.81      9.82 o 
  -4   4  15        1.94       13.99      9.26 o 
  -3   4  15       14.52       25.97      8.62 o 
  -2   4  15       76.12       88.77     13.57 o 
  -1   4  15       79.83       94.32     14.19 o 
   0   4  15      254.74      255.03     22.13 o 
   1   4  15       44.58       40.29     13.54 o 
   2   4  15      113.33      130.90     15.28 o 
   3   4  15     5342.06     4730.46    322.73 o 
   4   4  15      613.35      611.73     42.01 o 
   5   4  15     2944.74     2893.53    196.68 o 
   6   4  15      119.48      116.89     16.59 o 
   7   4  15      196.63      253.17     41.47 o 
  -8   5  15       29.80       16.78     17.40 o 
  -7   5  15       93.27       80.85     19.65 o 
  -6   5  15      335.95      310.83     39.07 o 
  -5   5  15       14.29        6.34     12.47 o 
  -4   5  15      366.26      389.81     34.76 o 
  -3   5  15        8.27       -8.98      8.98 o 
  -2   5  15     1212.85     1202.58     83.88 o 
  -1   5  15      401.57      425.26     33.27 o 
   0   5  15        7.08        4.22      8.98 o 
   1   5  15        0.21       -6.33     13.48 o 
   2   5  15      243.64      271.79     24.08 o 
   3   5  15       65.20       85.73     13.81 o 
   4   5  15      160.26      168.60     18.80 o 
   5   5  15        0.04        6.20     11.89 o 
   6   5  15      455.67      515.46     45.01 o 
   7   5  15       58.20       48.67     19.93 o 
  -7   6  15      113.61       89.77     24.52 o 
  -6   6  15       54.86       56.78     17.19 o 
  -5   6  15      110.38      114.12     24.99 o 
  -4   6  15      614.53      425.00     82.77 o 
  -3   6  15       81.58       88.46     15.77 o 
  -2   6  15      102.03      122.81     17.67 o 
  -1   6  15      388.35      417.66     33.11 o 
   0   6  15       68.64       52.93     11.47 o 
   1   6  15      944.25      839.42     60.84 o 
   2   6  15      379.05      386.01     31.61 o 
   3   6  15       88.94       33.86     12.16 o 
   4   6  15      230.51      223.94     22.15 o 
   5   6  15      336.82      367.86     36.24 o 
   6   6  15       48.60       53.18     17.07 o 
  -7   7  15        3.59      -16.90     22.26 o 
  -6   7  15        2.47       -3.51     13.16 o 
  -5   7  15        0.00      -12.66     12.66 o 
  -4   7  15      129.07      139.56     24.99 o 
  -3   7  15       86.63       96.81     17.76 o 
  -2   7  15      208.90      153.36     22.57 o 
  -1   7  15      180.67      211.76     22.87 o 
   0   7  15      997.62      932.91     83.57 o 
   1   7  15       95.29       95.65     16.18 o 
   2   7  15      459.01      497.87     43.28 o 
   3   7  15        7.76       16.91     11.28 o 
   4   7  15      246.74      250.62     29.97 o 
   5   7  15       15.83       14.55     14.53 o 
   6   7  15        6.51      -14.07     14.95 o 
  -6   8  15       90.99       51.93     28.85 o 
  -5   8  15       24.08       35.03     15.66 o 
  -4   8  15      533.02      474.33     66.24 o 
  -3   8  15      715.20      656.10    135.57 o 
  -2   8  15       15.25       -4.77     13.38 o 
  -1   8  15        1.91      -11.16     12.60 o 
   0   8  15       22.05       20.48     13.09 o 
   1   8  15      415.42      415.91     63.34 o 
   2   8  15      390.09      347.12     75.57 o 
   3   8  15      124.22      105.75     18.88 o 
   4   8  15       42.00       30.57     16.11 o 
   5   8  15       39.69       31.44     16.20 o 
  -4   9  15       29.93       24.10     14.32 o 
  -3   9  15        8.66       25.71     13.88 o 
  -2   9  15      292.29      231.51     29.95 o 
  -1   9  15        8.24        6.38     13.47 o 
   0   9  15       42.27       20.34     14.67 o 
   1   9  15       12.49       23.41     16.84 o 
   2   9  15      426.33      542.94     78.14 o 
   3   9  15      146.92      180.90     49.54 o 
  -1  10  15       43.16       18.37     16.41 o 
   0  10  15        0.00        7.79     16.45 o 
  -8   0  16       72.13       97.86     27.57 o 
  -6   0  16       99.84      125.58     20.94 o 
  -4   0  16      679.79      622.40     64.54 o 
  -2   0  16     1107.17     1104.91     95.25 o 
   0   0  16      987.75      973.43     94.84 o 
   2   0  16      374.38      453.61     48.42 o 
   4   0  16      724.28      736.52     74.84 o 
   6   0  16      107.75      137.63     24.55 o 
   8   0  16      138.17      185.13     39.51 o 
  -9   1  16       86.48       76.23     19.47 o 
  -8   1  16        6.76       18.49     14.63 o 
  -7   1  16       53.44       72.09     16.72 o 
  -6   1  16     1281.81     1309.16     93.34 o 
  -5   1  16      107.13      105.10     12.23 o 
  -4   1  16      105.40      123.49     12.52 o 
  -3   1  16        0.39       -2.16      6.77 o 
  -2   1  16      239.08      219.47     19.53 o 
  -1   1  16      325.19      379.32     32.59 o 
   0   1  16      439.54      453.83     33.86 o 
   1   1  16      180.70      195.59     17.08 o 
   2   1  16       42.06       44.83     11.13 o 
   3   1  16        1.71       23.85      9.71 o 
   4   1  16      288.78      294.28     25.16 o 
   5   1  16      160.43      164.11     17.94 o 
   6   1  16       13.51       -7.43     11.49 o 
   7   1  16       25.47      -11.72     17.95 o 
   8   1  16        1.40        3.55     17.74 o 
  -9   2  16      114.60       95.09     20.52 o 
  -8   2  16      147.23      116.90     21.18 o 
  -7   2  16        1.45       14.28     11.95 o 
  -6   2  16      749.64      782.14     52.58 o 
  -5   2  16        5.25       -0.12     10.39 o 
  -4   2  16     2872.29     2842.72    183.10 o 
  -3   2  16      519.24      572.23     39.15 o 
  -2   2  16     5350.05     5472.58    375.89 o 
  -1   2  16      348.23      401.48     30.62 o 
   0   2  16     1480.94     1555.23    107.95 o 
   1   2  16     1194.25     1178.51     82.02 o 
   2   2  16     1135.06     1111.74     77.04 o 
   3   2  16        1.06       -9.36      9.36 o 
   4   2  16       49.96       36.19     18.68 o 
   5   2  16      264.83      261.51     23.48 o 
   6   2  16       17.07       11.99     11.62 o 
   7   2  16       58.33       62.02     19.36 o 
   8   2  16       24.00       53.26     20.68 o 
  -8   3  16       14.19       -2.85     19.61 o 
  -7   3  16      184.95      164.24     20.60 o 
  -6   3  16       12.13       20.40     11.42 o 
  -5   3  16        2.23       -4.71      8.32 o 
  -4   3  16      562.35      574.57     40.49 o 
  -3   3  16      192.17      189.71     17.93 o 
  -2   3  16      718.11      730.92     52.41 o 
  -1   3  16       12.52        8.44      8.11 o 
   0   3  16      643.15      731.52     52.26 o 
   1   3  16       39.14       31.27      9.52 o 
   2   3  16       21.17       12.01      9.47 o 
   3   3  16      210.00      206.98     19.15 o 
   4   3  16      254.98      258.69     28.81 o 
   5   3  16      440.01      467.84     36.65 o 
   6   3  16      157.99      196.14     21.21 o 
   7   3  16        1.23      -15.07     16.18 o 
  -8   4  16      162.28      118.92     22.05 o 
  -7   4  16       10.89       -0.39     16.74 o 
  -6   4  16        3.88      -10.69     10.69 o 
  -5   4  16      228.09      231.78     19.62 o 
  -4   4  16      467.26      452.65     46.05 o 
  -3   4  16      191.08      231.61     24.28 o 
  -2   4  16      540.53      631.02     46.63 o 
  -1   4  16        0.12       -0.86      8.22 o 
   0   4  16       61.54       69.94     12.15 o 
   1   4  16      863.63      770.42     56.30 o 
   2   4  16      184.11      203.18     19.56 o 
   3   4  16       34.66       36.77     11.86 o 
   4   4  16      331.38      355.91     32.00 o 
   5   4  16       10.88      -10.67     14.33 o 
   6   4  16        2.51       -4.73     12.51 o 
   7   4  16       38.23       29.08     19.28 o 
  -7   5  16       55.07       38.47     17.01 o 
  -6   5  16      132.49      134.47     22.56 o 
  -5   5  16       60.67       79.19     15.53 o 
  -4   5  16      154.95      123.62     20.08 o 
  -3   5  16      117.98       97.68     13.87 o 
  -2   5  16      152.49      153.22     18.01 o 
  -1   5  16      400.75      411.53     32.78 o 
   0   5  16      238.51      230.98     21.42 o 
   1   5  16      639.48      652.39     48.17 o 
   2   5  16     1553.62     1509.53    106.51 o 
   3   5  16     1072.74     1020.54     79.17 o 
   4   5  16      549.03      586.26     44.06 o 
   5   5  16     1157.53     1207.81     91.68 o 
   6   5  16       66.05       51.43     19.44 o 
   7   5  16       21.25       10.78     28.20 o 
  -7   6  16        5.28       -7.44     16.24 o 
  -6   6  16       84.10       68.18     17.93 o 
  -5   6  16        0.10       18.41     17.86 o 
  -4   6  16       43.06       46.76     14.45 o 
  -3   6  16       25.59       39.24     13.42 o 
  -2   6  16       43.69       43.12     13.42 o 
  -1   6  16      678.89      645.34     56.77 o 
   0   6  16       15.97        9.44     10.60 o 
   1   6  16     1044.32     1001.63     72.41 o 
   2   6  16        2.34      -10.28     10.28 o 
   3   6  16       25.58       10.08     18.09 o 
   4   6  16        3.29       15.13     12.73 o 
   5   6  16      229.76      234.60     25.76 o 
   6   6  16        5.62        0.16     20.05 o 
  -6   7  16        3.35       32.06     14.86 o 
  -5   7  16       62.80       55.71     15.83 o 
  -4   7  16       69.08       51.09     17.10 o 
  -3   7  16       44.03       48.78     15.18 o 
  -2   7  16      338.26      352.58     41.47 o 
  -1   7  16       27.14       17.63     13.04 o 
   0   7  16     1040.94     1061.40     83.25 o 
   1   7  16       22.10       50.42     14.44 o 
   2   7  16       93.22      121.01     16.38 o 
   3   7  16      408.15      357.16     41.51 o 
   4   7  16      101.86      106.15     17.78 o 
   5   7  16        0.00       23.65     14.75 o 
  -5   8  16       55.45       61.52     20.00 o 
  -4   8  16      131.44      117.18     18.52 o 
  -3   8  16        8.65        5.01     14.25 o 
  -2   8  16      374.92      331.05     48.25 o 
  -1   8  16      548.56      525.82     79.22 o 
   0   8  16      132.15      103.81     17.64 o 
   1   8  16       89.75       60.06     15.08 o 
   2   8  16       21.52       11.50     14.70 o 
   3   8  16        2.22        1.66     15.22 o 
   4   8  16       12.23        4.78     15.66 o 
  -3   9  16       90.30      112.16     23.07 o 
  -2   9  16      469.14      511.24    102.34 o 
  -1   9  16       81.25       67.91     17.56 o 
   0   9  16        0.23      -14.27     14.27 o 
   1   9  16      286.62      332.70     50.36 o 
   2   9  16       66.09       29.24     16.60 o 
  -7   0  17       17.96       24.87     22.11 o 
  -5   0  17     1643.96     1709.22    171.88 o 
  -3   0  17       44.05       46.10     26.88 o 
  -1   0  17        3.52       11.40     14.32 o 
   1   0  17        2.45        3.95     18.91 o 
   3   0  17      772.29      676.70     70.60 o 
   5   0  17     2841.11     2624.59    253.22 o 
   7   0  17      370.53      318.88     85.65 o 
  -8   1  17       76.96       64.66     16.57 o 
  -7   1  17       43.08       33.40     14.36 o 
  -6   1  17       67.89       42.03     11.38 o 
  -5   1  17      105.68      113.30     14.22 o 
  -4   1  17     1670.51     1677.89    119.30 o 
  -3   1  17       26.04       30.33      8.35 o 
  -2   1  17       59.72       76.72     11.13 o 
  -1   1  17       79.42      100.19     12.03 o 
   0   1  17      282.06      328.73     35.77 o 
   1   1  17      622.75      675.52     47.67 o 
   2   1  17      539.14      590.98     43.38 o 
   3   1  17     1547.05     1552.34    106.89 o 
   4   1  17       36.41       52.45     12.41 o 
   5   1  17      537.92      596.34     44.54 o 
   6   1  17        0.26      -10.19     11.91 o 
   7   1  17        0.69      -15.83     15.83 o 
  -8   2  17       58.86       50.05     16.71 o 
  -7   2  17       14.68       20.16     13.41 o 
  -6   2  17      143.64      111.18     14.50 o 
  -5   2  17        2.28        8.84     10.48 o 
  -4   2  17       68.43       75.19     10.66 o 
  -3   2  17      512.79      581.54     43.59 o 
  -2   2  17      100.08      134.32     15.05 o 
  -1   2  17       37.45       44.43     19.62 o 
   0   2  17        1.87       14.36      8.42 o 
   1   2  17      599.22      685.85     54.12 o 
   2   2  17      673.24      744.03     58.80 o 
   3   2  17     1368.83     1417.83     96.98 o 
   4   2  17       66.40       60.99     12.71 o 
   5   2  17      835.07      828.10     59.06 o 
   6   2  17       99.14      101.26     23.50 o 
   7   2  17      268.39      251.13     31.66 o 
  -8   3  17       13.28       -3.13     19.12 o 
  -7   3  17       68.94       49.36     14.33 o 
  -6   3  17      236.28      275.14     23.68 o 
  -5   3  17        4.02       15.47     10.31 o 
  -4   3  17       62.29       72.25     11.73 o 
  -3   3  17        0.12       -8.83      8.83 o 
  -2   3  17      438.61      520.07     38.82 o 
  -1   3  17      188.15      197.87     18.82 o 
   0   3  17      932.01      827.17     58.29 o 
   1   3  17      423.98      464.79     35.45 o 
   2   3  17     1790.84     1851.69    137.41 o 
   3   3  17       42.80       28.48     12.48 o 
   4   3  17      602.30      587.72     43.78 o 
   5   3  17      253.53      231.39     24.95 o 
   6   3  17      115.24      126.58     19.54 o 
   7   3  17       58.22       66.56     20.25 o 
  -8   4  17       56.94       48.65     19.20 o 
  -7   4  17        0.02      -13.14     13.14 o 
  -6   4  17      249.25      248.91     23.34 o 
  -5   4  17      352.94      395.19     42.42 o 
  -4   4  17       66.97       50.15     13.38 o 
  -3   4  17      229.89      244.74     22.09 o 
  -2   4  17      175.27      238.55     21.39 o 
  -1   4  17      129.07      156.79     16.25 o 
   0   4  17      455.16      549.10     41.45 o 
   1   4  17      103.59      126.87     15.21 o 
   2   4  17     1204.39     1133.73     80.05 o 
   3   4  17        8.43       -7.45     16.63 o 
   4   4  17      164.16      173.20     20.93 o 
   5   4  17      292.51      282.73     39.95 o 
   6   4  17        0.62      -13.40     17.11 o 
   7   4  17       38.76       39.74     26.49 o 
  -7   5  17      108.02       90.78     20.11 o 
  -6   5  17       80.58       82.72     24.70 o 
  -5   5  17      434.42      379.81     45.38 o 
  -4   5  17       26.86        8.25     12.81 o 
  -3   5  17      286.79      309.40     26.72 o 
  -2   5  17     2244.68     2103.82    146.83 o 
  -1   5  17      737.71      839.16     60.96 o 
   0   5  17     1238.26     1213.84     86.41 o 
   1   5  17      928.72      842.36     61.72 o 
   2   5  17      207.06      220.56     21.69 o 
   3   5  17      529.63      539.93     47.70 o 
   4   5  17      324.66      334.98     31.40 o 
   5   5  17       16.80       22.57     22.16 o 
   6   5  17        0.63       -8.57     18.74 o 
  -6   6  17      296.10      209.29     23.47 o 
  -5   6  17       29.79       12.13     17.76 o 
  -4   6  17       32.60       15.99     14.20 o 
  -3   6  17       17.83       24.40     13.56 o 
  -2   6  17      695.98      704.12     82.10 o 
  -1   6  17        7.33        3.19     12.44 o 
   0   6  17     2066.71     1856.21    130.17 o 
   1   6  17       23.25       28.05     11.86 o 
   2   6  17      572.10      528.98     41.77 o 
   3   6  17      232.55      242.14     24.37 o 
   4   6  17       16.71        5.83     20.44 o 
   5   6  17       33.03        5.84     14.59 o 
  -5   7  17      201.36      143.38     20.12 o 
  -4   7  17        6.02        1.29     13.82 o 
  -3   7  17      382.00      345.14     47.99 o 
  -2   7  17      275.36      266.39     41.01 o 
  -1   7  17      669.51      659.44     80.07 o 
   0   7  17      294.87      256.67     31.57 o 
   1   7  17       71.92       68.05     15.89 o 
   2   7  17      157.76      172.29     21.03 o 
   3   7  17      485.61      510.85     52.85 o 
   4   7  17        1.12      -13.17     13.17 o 
  -4   8  17        5.99        2.79     12.90 o 
  -3   8  17       11.09        6.25     15.04 o 
  -2   8  17       14.85       -1.50     20.43 o 
  -1   8  17        1.08       -4.86     13.38 o 
   0   8  17      181.90      138.98     19.72 o 
   1   8  17      255.41      236.08     33.73 o 
   2   8  17        1.43        4.38     15.24 o 
   3   8  17      106.31       76.89     24.43 o 
  -2   9  17       75.01       27.47     15.80 o 
  -1   9  17       15.30       18.53     15.28 o 
   0   9  17      192.90      135.54     35.29 o 
   1   9  17       27.30       31.51     16.45 o 
  -8   0  18      189.05      140.78     32.46 o 
  -6   0  18     1388.12     1470.17    146.45 o 
  -4   0  18       93.11      169.25     34.45 o 
  -2   0  18       81.44       84.48     20.79 o 
   0   0  18     3513.22     3561.69    339.85 o 
   2   0  18      156.45      209.74     48.83 o 
   4   0  18       19.34       35.38     17.86 o 
   6   0  18       61.16       58.70     20.08 o 
  -8   1  18      140.52      124.05     22.39 o 
  -7   1  18      159.34      152.48     22.92 o 
  -6   1  18      373.58      411.15     33.19 o 
  -5   1  18      111.16       89.79     13.10 o 
  -4   1  18      666.50      686.13     51.01 o 
  -3   1  18       82.29      107.08     15.77 o 
  -2   1  18     2904.28     2999.75    206.22 o 
  -1   1  18      345.12      448.05     39.07 o 
   0   1  18      857.55      810.03     62.53 o 
   1   1  18      306.03      441.04     38.59 o 
   2   1  18       31.76       42.43     10.52 o 
   3   1  18        0.31       -6.47     10.75 o 
   4   1  18     1221.51     1186.87     82.66 o 
   5   1  18       50.54       60.30     17.88 o 
   6   1  18        8.98        6.33     12.81 o 
   7   1  18        3.71        8.01     28.13 o 
  -8   2  18       30.78       31.11     15.92 o 
  -7   2  18       56.37       45.98     15.58 o 
  -6   2  18       23.86       16.17     10.60 o 
  -5   2  18        2.99        1.16     11.32 o 
  -4   2  18      953.39      985.00     70.13 o 
  -3   2  18       93.51      127.16     17.16 o 
  -2   2  18      852.21      782.16     56.53 o 
  -1   2  18      168.22      198.24     18.80 o 
   0   2  18      470.25      551.53     44.83 o 
   1   2  18     2127.44     1876.19    139.98 o 
   2   2  18      109.54      121.31     16.71 o 
   3   2  18     1153.51      992.34     76.52 o 
   4   2  18      297.90      320.20     27.87 o 
   5   2  18      290.74      300.58     26.68 o 
   6   2  18      245.44      339.52     28.77 o 
   7   2  18       42.38       75.27     21.37 o 
  -7   3  18       95.34       95.81     21.01 o 
  -6   3  18     1125.61     1206.40     79.39 o 
  -5   3  18       53.96       53.29     12.18 o 
  -4   3  18      109.33      150.45     16.62 o 
  -3   3  18      204.66      242.67     21.39 o 
  -2   3  18       18.50       34.52     10.33 o 
  -1   3  18      157.05      190.52     18.27 o 
   0   3  18       69.56       79.42     12.57 o 
   1   3  18       22.71       44.38     11.88 o 
   2   3  18       54.82       57.26     15.41 o 
   3   3  18      435.76      469.59     40.52 o 
   4   3  18      127.42       88.86     16.92 o 
   5   3  18       28.73        6.51     18.23 o 
   6   3  18        0.96       11.64     13.36 o 
  -7   4  18        0.00        3.30     14.76 o 
  -6   4  18        2.33       -1.95     14.97 o 
  -5   4  18       17.53       24.53     15.86 o 
  -4   4  18     1977.57     2065.29    143.94 o 
  -3   4  18      140.96      143.58     16.51 o 
  -2   4  18     1472.70     1452.87    101.34 o 
  -1   4  18      595.86      617.55     45.51 o 
   0   4  18      679.70      715.76     52.56 o 
   1   4  18      563.97      560.74     42.81 o 
   2   4  18       74.81       88.84     15.78 o 
   3   4  18      109.76      128.80     18.01 o 
   4   4  18       97.59      113.43     18.52 o 
   5   4  18        0.00       -5.79     13.83 o 
   6   4  18      195.20      209.10     24.45 o 
  -7   5  18      160.01       77.48     26.02 o 
  -6   5  18        0.00      -12.28     12.28 o 
  -5   5  18      320.57      321.72     53.08 o 
  -4   5  18      130.77      169.31     20.47 o 
  -3   5  18       70.84       78.00     15.35 o 
  -2   5  18        4.73       -4.26     10.42 o 
  -1   5  18       15.89       39.91     17.51 o 
   0   5  18        3.14       22.67     11.60 o 
   1   5  18      193.27      201.69     20.38 o 
   2   5  18      612.36      644.72     62.52 o 
   3   5  18        5.69       -3.08     13.73 o 
   4   5  18       64.19       58.85     15.45 o 
   5   5  18       47.15       41.70     15.69 o 
  -6   6  18       77.51       72.41     17.95 o 
  -5   6  18       13.16       10.01     14.48 o 
  -4   6  18       43.03       39.35     15.08 o 
  -3   6  18        3.37       -3.59     16.37 o 
  -2   6  18      197.56      219.77     24.11 o 
  -1   6  18      206.33      208.02     23.55 o 
   0   6  18        5.52        4.99     12.09 o 
   1   6  18      525.21      495.08     39.76 o 
   2   6  18      168.77      151.65     18.91 o 
   3   6  18        0.24       18.24     14.11 o 
   4   6  18      509.19      489.34     69.08 o 
   5   6  18       33.33       21.56     16.02 o 
  -5   7  18       54.51       63.39     16.03 o 
  -4   7  18      159.21      123.84     20.59 o 
  -3   7  18        0.35        8.02     14.77 o 
  -2   7  18      330.43      364.66     49.43 o 
  -1   7  18       84.57       71.99     16.52 o 
   0   7  18       74.33       66.47     18.23 o 
   1   7  18       15.55        6.32     12.90 o 
   2   7  18        3.85       23.44     12.98 o 
   3   7  18      202.65      186.37     21.04 o 
   4   7  18       41.27       33.27     16.09 o 
  -3   8  18      187.75      148.35     22.89 o 
  -2   8  18       48.64       24.70     15.27 o 
  -1   8  18        6.14       15.55     14.78 o 
   0   8  18      451.40      339.25     55.14 o 
   1   8  18       84.66       43.06     15.44 o 
   2   8  18        4.09       11.57     15.40 o 
  -7   0  19      332.17      273.81     46.82 o 
  -5   0  19      827.55      807.18     83.99 o 
  -3   0  19      426.54      432.00     58.09 o 
  -1   0  19      652.79      656.54     82.54 o 
   1   0  19     1268.93     1138.31    113.18 o 
   3   0  19     5278.61     4818.54    459.86 o 
   5   0  19       16.83       -1.28     17.58 o 
  -7   1  19      130.85      123.47     21.23 o 
  -6   1  19      301.81      329.11     28.27 o 
  -5   1  19       47.84       60.00     12.10 o 
  -4   1  19       30.23       45.09     11.97 o 
  -3   1  19      146.88      178.88     19.07 o 
  -2   1  19     4152.44     4154.26    343.31 o 
  -1   1  19     1040.10     1063.88     81.11 o 
   0   1  19     1945.83     1917.99    142.72 o 
   1   1  19       58.43       63.00     12.67 o 
   2   1  19      159.39      174.18     20.03 o 
   3   1  19      491.27      578.94     43.47 o 
   4   1  19      569.50      600.53     45.17 o 
   5   1  19        0.04       17.61     13.85 o 
   6   1  19        1.60        0.71     13.45 o 
  -7   2  19      745.98      640.31    122.62 o 
  -6   2  19       59.24       39.63     12.03 o 
  -5   2  19      132.72      138.12     17.56 o 
  -4   2  19      192.59      172.47     22.44 o 
  -3   2  19        6.80        0.94      9.69 o 
  -2   2  19      907.75      883.19     63.09 o 
  -1   2  19        1.28       -1.03      9.70 o 
   0   2  19        2.03        0.30      9.78 o 
   1   2  19       76.79       64.64     13.96 o 
   2   2  19      664.41      711.11     64.92 o 
   3   2  19      905.15      795.11     62.51 o 
   4   2  19       32.68       40.04     13.91 o 
   5   2  19      113.09      171.11     20.60 o 
   6   2  19       58.51       47.58     15.94 o 
  -7   3  19       19.10       38.72     15.74 o 
  -6   3  19      190.49      174.08     23.14 o 
  -5   3  19       36.74       31.79     11.63 o 
  -4   3  19      386.72      393.42     31.80 o 
  -3   3  19        5.19       -9.62      9.62 o 
  -2   3  19     2713.06     2564.42    177.81 o 
  -1   3  19       87.07      106.04     14.23 o 
   0   3  19     4311.85     4115.99    304.08 o 
   1   3  19       39.77       65.88     14.15 o 
   2   3  19      356.15      372.85     33.32 o 
   3   3  19      130.53      109.87     17.77 o 
   4   3  19      117.06      141.32     31.93 o 
   5   3  19       14.68       28.30     15.57 o 
   6   3  19       23.43       40.90     15.74 o 
  -7   4  19       52.81       52.57     29.49 o 
  -6   4  19      437.93      422.22     59.64 o 
  -5   4  19       76.48       82.10     17.06 o 
  -4   4  19      499.41      501.25     53.24 o 
  -3   4  19        1.85      -10.08     10.08 o 
  -2   4  19       76.58       44.98     12.12 o 
  -1   4  19      351.35      372.68     30.35 o 
   0   4  19       91.67       97.76     17.35 o 
   1   4  19        0.08       -2.89     11.82 o 
   2   4  19       15.55       27.41     12.97 o 
   3   4  19       29.89       13.19     23.56 o 
   4   4  19        0.48       -1.69     13.42 o 
   5   4  19      231.81      237.50     26.45 o 
  -6   5  19       37.45       35.62     14.63 o 
  -5   5  19      114.41      120.81     31.44 o 
  -4   5  19      587.23      525.60     82.67 o 
  -3   5  19      102.30      121.66     18.19 o 
  -2   5  19      930.92      995.70     77.96 o 
  -1   5  19       27.56       29.20     11.83 o 
   0   5  19       58.06       39.85     12.98 o 
   1   5  19      136.38      126.74     21.12 o 
   2   5  19       92.13      122.94     18.08 o 
   3   5  19        1.79      -11.45     12.76 o 
   4   5  19       25.65       -1.06     17.03 o 
   5   5  19       19.82       12.81     15.00 o 
  -5   6  19       14.01       20.52     15.31 o 
  -4   6  19       11.71        6.99     14.20 o 
  -3   6  19        0.09      -11.61     13.56 o 
  -2   6  19      234.24      194.37     22.31 o 
  -1   6  19      131.02      135.34     19.55 o 
   0   6  19       45.23       36.89     13.41 o 
   1   6  19      842.37      953.82     85.32 o 
   2   6  19        4.85       25.17     22.84 o 
   3   6  19        2.02       15.63     14.24 o 
   4   6  19        1.68       -8.44     15.27 o 
  -4   7  19      248.07      292.93     64.29 o 
  -3   7  19        5.53        1.75     16.01 o 
  -2   7  19        8.94       11.89     15.73 o 
  -1   7  19       90.75       91.13     22.00 o 
   0   7  19      204.21      204.54     23.32 o 
   1   7  19       58.43       41.94     16.70 o 
   2   7  19       50.61       40.58     15.14 o 
   3   7  19       31.83       39.12     24.62 o 
  -2   8  19       53.41       27.56     44.23 o 
  -1   8  19        6.00        8.82     15.53 o 
   0   8  19      272.70      239.71     27.43 o 
   1   8  19      179.41      147.48     58.35 o 
  -6   0  20      188.46      207.69     30.14 o 
  -4   0  20     1537.90     1419.08    169.81 o 
  -2   0  20      432.20      428.27     58.92 o 
   0   0  20       53.65       61.40     20.99 o 
   2   0  20       49.09       77.49     19.63 o 
   4   0  20      114.05      110.67     23.65 o 
   6   0  20       17.14       10.72     20.59 o 
  -7   1  20       82.56       92.95     23.25 o 
  -6   1  20      233.21      257.50     23.93 o 
  -5   1  20        0.17      -10.24     10.24 o 
  -4   1  20     4543.15     4649.15    350.52 o 
  -3   1  20       62.71       84.58     16.26 o 
  -2   1  20      182.11      219.25     25.59 o 
  -1   1  20      388.43      447.98     42.85 o 
   0   1  20       66.28      102.86     15.42 o 
   1   1  20      505.53      510.07     43.25 o 
   2   1  20     1659.60     1586.74    119.36 o 
   3   1  20      220.76      245.73     25.50 o 
   4   1  20       20.89       18.25     12.59 o 
   5   1  20       15.72       27.95     13.55 o 
   6   1  20       41.12       45.87     14.76 o 
  -7   2  20       20.93       -0.99     14.40 o 
  -6   2  20      454.68      441.47     38.77 o 
  -5   2  20      126.58      146.13     18.27 o 
  -4   2  20        9.83       48.77     12.91 o 
  -3   2  20       28.56       31.19     11.91 o 
  -2   2  20      678.89      742.33     66.97 o 
  -1   2  20      411.93      517.98     48.27 o 
   0   2  20      338.46      359.91     36.54 o 
   1   2  20      110.92       92.06     15.77 o 
   2   2  20       77.64       95.49     20.00 o 
   3   2  20      463.59      449.50     38.93 o 
   4   2  20        2.24        4.06     12.85 o 
   5   2  20        2.21       34.01     14.76 o 
   6   2  20        6.07       46.09     27.74 o 
  -6   3  20        7.59       15.75     12.80 o 
  -5   3  20       12.51        8.30     12.53 o 
  -4   3  20      328.98      341.38     28.04 o 
  -3   3  20        5.92        4.79     11.02 o 
  -2   3  20      100.66      157.39     23.43 o 
  -1   3  20      564.73      530.90     44.82 o 
   0   3  20        3.52       20.28     12.14 o 
   1   3  20       11.63        1.05     11.97 o 
   2   3  20       39.79       50.66     17.76 o 
   3   3  20      998.19      934.43     81.38 o 
   4   3  20        9.31       39.63     14.52 o 
   5   3  20        2.07       10.02     14.83 o 
  -6   4  20      148.77      130.25     21.84 o 
  -5   4  20       27.73       10.51     13.53 o 
  -4   4  20      172.58      161.24     18.37 o 
  -3   4  20        8.20       -5.42     11.27 o 
  -2   4  20      600.31      643.23     52.97 o 
  -1   4  20      158.62      188.67     21.65 o 
   0   4  20        9.30       21.08     12.65 o 
   1   4  20      249.58      267.20     28.76 o 
   2   4  20       39.55       41.79     14.35 o 
   3   4  20        5.26        5.64     13.42 o 
   4   4  20        1.72       14.95     14.82 o 
   5   4  20       73.89       86.07     18.16 o 
  -5   5  20       12.41       -8.26     13.91 o 
  -4   5  20      240.95      198.74     39.50 o 
  -3   5  20      194.66      216.39     23.88 o 
  -2   5  20      195.81      228.21     22.53 o 
  -1   5  20       82.52       89.07     15.55 o 
   0   5  20        9.06       26.29     13.68 o 
   1   5  20       15.21       44.94     19.43 o 
   2   5  20       92.15       51.76     18.22 o 
   3   5  20       40.49       59.18     16.05 o 
   4   5  20      114.43      136.13     22.91 o 
  -4   6  20      474.57      431.50     56.25 o 
  -3   6  20       19.99       22.32     15.06 o 
  -2   6  20        1.42      -13.27     13.27 o 
  -1   6  20        9.39       -0.40     13.28 o 
   0   6  20        4.97        2.17     11.95 o 
   1   6  20       39.73       28.07     23.70 o 
   2   6  20        6.82        6.82     13.76 o 
   3   6  20        0.32        3.84     15.09 o 
  -3   7  20       30.50       29.47     16.01 o 
  -2   7  20       12.61        5.05     15.20 o 
  -1   7  20      315.20      243.04     28.47 o 
   0   7  20       25.90       -5.43     13.66 o 
   1   7  20       45.11       37.12     15.75 o 
  -5   0  21      107.98      150.97     32.06 o 
  -3   0  21        2.49      -12.96     15.55 o 
  -1   0  21       62.46       77.13     30.77 o 
   1   0  21      163.69      156.93     32.02 o 
   3   0  21      231.76      309.42    143.34 o 
   5   0  21       48.89       67.01     21.59 o 
  -6   1  21        0.48        3.89     12.07 o 
  -5   1  21      196.29      232.61     32.30 o 
  -4   1  21      314.49      324.58     33.58 o 
  -3   1  21       24.92       28.74     13.58 o 
  -2   1  21      213.08      268.06     32.77 o 
  -1   1  21      143.96      196.22     28.69 o 
   0   1  21      724.77      657.99     58.44 o 
   1   1  21       30.08       42.51     14.72 o 
   2   1  21      186.94      171.13     20.66 o 
   3   1  21       41.67       79.85     24.21 o 
   4   1  21       23.37        3.72     19.69 o 
   5   1  21        1.88       -0.64     14.42 o 
  -6   2  21        7.78       13.26     12.54 o 
  -5   2  21        1.61       -7.31     11.35 o 
  -4   2  21        2.14       12.01     12.53 o 
  -3   2  21       21.06       35.21     14.00 o 
  -2   2  21     1473.27     1290.92    109.32 o 
  -1   2  21      132.09      148.25     20.68 o 
   0   2  21      195.61      206.62     22.19 o 
   1   2  21     1347.95     1230.03     93.12 o 
   2   2  21       80.77       78.35     18.26 o 
   3   2  21        4.92       -6.72     12.64 o 
   4   2  21       38.85       36.03     16.27 o 
   5   2  21       39.20       52.57     15.86 o 
  -6   3  21      332.24      247.33     26.20 o 
  -5   3  21       34.02       28.08     15.14 o 
  -4   3  21      604.06      605.34     48.17 o 
  -3   3  21      179.70      204.65     29.83 o 
  -2   3  21      861.09      865.38     75.54 o 
  -1   3  21      101.14      128.82     18.26 o 
   0   3  21        5.68       -3.88     11.60 o 
   1   3  21       36.65        4.21     14.96 o 
   2   3  21      101.86      100.09     18.93 o 
   3   3  21        2.32       15.49     27.20 o 
   4   3  21       39.90        9.15     13.93 o 
  -5   4  21      171.62      168.79     37.90 o 
  -4   4  21       33.99       60.55     14.41 o 
  -3   4  21       25.24       33.89     13.06 o 
  -2   4  21        1.23       -4.04     17.39 o 
  -1   4  21        5.08       -6.05     12.70 o 
   0   4  21      233.48      240.96     27.43 o 
   1   4  21       77.30       30.24     25.97 o 
   2   4  21      191.04      195.38     25.29 o 
   3   4  21       74.46       81.20     21.69 o 
   4   4  21      253.01      288.21     47.61 o 
  -4   5  21      211.20      190.44     27.58 o 
  -3   5  21      120.00      107.98     24.59 o 
  -2   5  21       60.59       70.46     19.82 o 
  -1   5  21        1.39       21.22     13.47 o 
   0   5  21      188.57      186.65     22.12 o 
   1   5  21       35.64       26.84     14.67 o 
   2   5  21        0.43        6.54     19.73 o 
   3   5  21      103.92      138.93     24.15 o 
  -3   6  21        1.06        0.37     14.23 o 
  -2   6  21       55.53       16.35     15.00 o 
  -1   6  21        4.77       -2.70     14.56 o 
   0   6  21        7.69      -14.85     14.85 o 
   1   6  21      473.96      475.07     50.66 o 
   2   6  21      217.61      249.54     35.71 o 
  -6   0  22      639.27      713.82    101.74 o 
  -4   0  22      628.89      690.74     87.34 o 
  -2   0  22     1754.41     1669.63    198.98 o 
   0   0  22       32.37       23.18     27.24 o 
   2   0  22       64.96       37.87     23.41 o 
   4   0  22       51.77       58.53     24.33 o 
  -6   1  22      134.90      130.51     33.02 o 
  -5   1  22       31.97       28.76     14.49 o 
  -4   1  22      611.51      664.28     59.89 o 
  -3   1  22      127.22      172.21     23.23 o 
  -2   1  22       43.16       35.45     14.90 o 
  -1   1  22      204.44      255.09     28.90 o 
   0   1  22      215.74      228.55     27.07 o 
   1   1  22      416.90      402.98     39.93 o 
   2   1  22       12.44        8.65     14.80 o 
   3   1  22        4.12      -10.34     12.81 o 
   4   1  22       80.69       72.75     16.46 o 
  -5   2  22        8.87        4.22     13.61 o 
  -4   2  22       33.63       68.41     16.41 o 
  -3   2  22       47.15       70.12     16.78 o 
  -2   2  22      172.22      236.38     27.80 o 
  -1   2  22        3.44       23.87     14.23 o 
   0   2  22        9.27       17.88     19.71 o 
   1   2  22      191.53      158.81     30.52 o 
   2   2  22      130.81      129.14     18.96 o 
   3   2  22      103.82      144.10     26.08 o 
   4   2  22        0.62       32.16     20.95 o 
  -5   3  22       23.74       18.00     13.13 o 
  -4   3  22      275.49      215.03     30.43 o 
  -3   3  22      439.18      444.71     56.88 o 
  -2   3  22       83.19       53.56     16.94 o 
  -1   3  22       40.43       35.87     16.21 o 
   0   3  22       14.42      -11.28     12.14 o 
   1   3  22       46.28       77.46     23.90 o 
   2   3  22      106.05       74.81     19.73 o 
   3   3  22        6.30       -0.19     13.63 o 
   4   3  22        0.46      -13.79     25.87 o 
  -4   4  22      208.79      152.01     30.59 o 
  -3   4  22       29.32       23.62     14.27 o 
  -2   4  22      120.74      103.72     18.65 o 
  -1   4  22       75.16       66.14     16.53 o 
   0   4  22        0.53       11.94     13.08 o 
   1   4  22        2.77       12.51     13.69 o 
   2   4  22       46.62        9.61     14.40 o 
   3   4  22       24.65       21.18     15.71 o 
  -3   5  22       25.31       48.17     18.92 o 
  -2   5  22     1149.45     1075.93    106.01 o 
  -1   5  22        0.33      -13.26     13.26 o 
   0   5  22      103.76      107.21     21.30 o 
   1   5  22       31.69       31.67     15.18 o 
   2   5  22      157.07      124.07     21.38 o 
  -5   0  23      227.04      312.65     86.90 o 
  -3   0  23        7.85       13.62     46.47 o 
  -1   0  23      188.33      205.87     37.29 o 
   1   0  23      148.49      164.66     33.96 o 
   3   0  23      298.12      314.29     67.35 o 
  -5   1  23        9.05       22.55     21.24 o 
  -4   1  23      178.08      172.98     24.20 o 
  -3   1  23       44.43       23.65     17.78 o 
  -2   1  23       30.58       35.39     14.44 o 
  -1   1  23        6.61       30.23     13.94 o 
   0   1  23      104.85      120.84     20.35 o 
   1   1  23       12.05       13.35     14.45 o 
   2   1  23       47.66       58.45     18.28 o 
   3   1  23        0.94        9.48     15.81 o 
  -4   2  23      441.11      402.65     40.12 o 
  -3   2  23       17.59       23.03     14.86 o 
  -2   2  23        0.91        8.79     20.63 o 
  -1   2  23      156.57      240.61     28.71 o 
   0   2  23      255.52      252.99     30.45 o 
   1   2  23       26.34       18.94     18.13 o 
   2   2  23       45.58       71.70     16.45 o 
   3   2  23        0.17       -2.45     14.15 o 
  -4   3  23      237.08      240.61     28.62 o 
  -3   3  23       19.77       14.72     14.52 o 
  -2   3  23      285.33      220.95     32.13 o 
  -1   3  23       56.56       30.75     22.96 o 
   0   3  23      319.43      300.44     41.94 o 
   1   3  23      165.80      156.99     20.75 o 
   2   3  23      175.35      161.48     27.88 o 
  -3   4  23        8.44       35.54     16.09 o 
  -2   4  23      359.81      353.59     48.33 o 
  -1   4  23      149.19      123.42     19.65 o 
   0   4  23      432.90      466.49     45.73 o 
   1   4  23      382.60      432.43     67.04 o 
  -2   0  24      675.69      581.43    173.02 o 
   0   0  24        7.47      -16.48     20.00 o 
   2   0  24       13.16       56.85     24.75 o 
  -3   1  24       42.66       40.62     16.43 o 
  -2   1  24      363.71      348.96     35.82 o 
  -1   1  24        0.75       -8.15     19.52 o 
   0   1  24        6.37        9.21     14.66 o 
   1   1  24       22.24        6.67     14.76 o 
   2   1  24       93.57       71.07     19.17 o 
  -3   2  24        0.34      -13.16     13.16 o 
  -2   2  24       98.74       87.50     22.30 o 
  -1   2  24      155.08      171.01     23.61 o 
   0   2  24       46.69       55.50     16.80 o 
   1   2  24        4.74       22.88     21.00 o 
  -2   3  24      241.76      244.26     33.61 o 
  -1   3  24      131.69      148.52     22.54 o 
   0   3  24      110.68       56.17     17.44 o 
   1   3  24      303.37      171.61     49.07 o 
  -1   0  25        9.29       36.54     35.89 o 
                                                 
